# Supplementary material for: In vivo neutralization of coral snake venoms with an oligoclonal nanobody mixture in a murine challenge model
Source: Nat Commun. 2024 May 21;15:4310. doi: 10.1038/s41467-024-48539-z (PMC11109316; doi:10.1038/s41467-024-48539-z)
Supplement: Supplementary file 4 — Source Data [file 41467_2024_48539_MOESM4_ESM.xlsx]

## Sheet: Table1
	Toxin	VHH	KD (M)	KD error	kon (1/Ms)	kon error	kdis (1/s)	kdis error	R2
A	PLA2N	TPL0637_01_A01	4.76·10-10	4.51·10-12	5.27·10+05	1.98·10+03	2.51·10-04	2.18·10-06	0.997
B	PLA2N	TPL0637_01_A07	5.25·10-10	7.26·10-12	5.27·10+05	3.13·10+03	2.77·10-04	3.46·10-06	0.992
C	PLA2N	TPL0638_01_C09	4.10·10-10	3.74·10-12	6.73·10+05	3.13·10+03	2.76·10-04	2.27·10-06	0.996
D	αNTx DH	TPL0629_01_D11	6.94·10-09	5.92·10-11	7.47·10+04	4.41·10+02	5.18·10-04	3.19·10-06	0.995
E	αNTx DH	TPL0629_01_A07	1.46·10-08	1.36·10-10	2.51·10+05	2.23·10+03	3.66·10-03	1.05·10-05	0.992
F	αNTx DH	TPL0629_01_G06	6.91·10-08	1.11·10-09	2.63·10+05	4.00·10+03	1.82·10-02	9.12·10-05	0.994

## Sheet: InVivo Statistics (Figs4,5,6)
Whole venom preincubation
		Log-rank (Mantel-Cox) test
	Treatment	Significance vs. PBS	Significance vs. Coralmyn
M. fulvius	TPL0637_01_A07 (1:10)	P value=0.0246, *	P value=0.0246, *
	TPL0629_01_D11 (1:10)	P value=0.2573, ns	P value=0.0246, *
	Mixture (1:10)	P value=0.0246, *	P value>0.9999, ns
	Coralmyn (1:5)	P value=0.0246, *	n/a
M. diastema	TPL0637_01_A07 (1:10)	P value=0.0246, *	P value=0.0246, *
	TPL0629_01_D11 (1:10)	P value = 0.6994, ns	P value=0.343, ns
	Mixture (1:10)	P value=0.0246, *	P value=0.0246, *
	Coralmyn (1:5)	P value=0.9876, ns	n/a
Toxin preincubation
Significance vs. PBS
		Log-rank (Mantel-Cox) test
	Treatment	P value	Significance
PLA2 N	TPL0637_01_A07 (1:1)	0.0246	*
	TPL0637_01_A01 (1:1)	0.0246	*
	TPL0638_01_C09 (1:1)	0.0246	*
aNtx DH	TPL0629_01_D11	0.0246	*
	TPL0629_01_A07	0.0246	*
	TPL0629_01_G06	0.0246	*
Toxin Rescue
Significance vs. PBS
		Log-rank (Mantel-Cox) test
	Treatment	P value	Significance
PLA2 N	TPL0637_01_A07 (1:2.5)	0.0246	*
	TPL0637_01_A01 (1:2.5)	0.101	ns
	TPL0638_01_C09 (1:2.5)	0.0246	*
aNtx DH	TPL0629_01_D11 (1:2.5)	0.0246	*
	TPL0629_01_D11 (1:5)	0.0246	*
	TPL0629_01_D11 (1:2.5)	0.0246	*
	TPL0629_01_D11 bivalent (1:1.25)	0.0246	*
	TPL0629_01_D11 Fc fusion (1:1.25)	0.0246	*

## Sheet: Figure 1
Alpaca 0541
	N. senegalensis		N. melanoleucea		N. nigricincta		N. haje		N. ashei		N. nubiae		N. nivea		N. anchietae		N. pallida		N. mossambica		N. nigricollis		N. annulifera		N. katiensis		H. haemachatus		D. angusticeps		D. jamesoni		D. polylepis		D. viridis
0	110697	111131	136109	142015	142622	99772	535419	501968	427915	366859	290176	281256	232350	234315	179802	294653	628733	311465	194115	153171	73022	112460	153780	327887	352056	274025	220703	171929	204192	220568	338679	574298	211432	191325	187526	172570
14	101867	87652	116657	167093	158735	96762	462827	443187	257216	182497	152647	136557	147208	149960	123692	154252	373855	171497	116253	119797	49692	51063	72312	110501	94569	71062	56589	60659	68650	89224	172524	287318	115726	91910	94046	91347
28	205397	247208	264209	267357	255260	249822	790805	715834	526027	498259	373876	349898	547832	600273	582233	547757	519853	381910	333235	286484	500603	519031	819779	744652	430484	409986	250715	231120	247135	254918	468993	471913	169250	152053	397096	399944
42	661854	667706	778477	761262	538671	575311	1603987	1818013	1574595	1514103	1162921	1123841	2841799	2561874	2350834	2257544	904631	897946	535306	389758	1228477	1345271	2856541	2415070	1409573	1353268	1643552	1499979	1327119	1343749	1603376	1575203	375565	376688	1509020	1370799
46	627602	651076	712336	647255	539431	500090	1453480	1399385	2178065	2163944	1724460	1718243	3222693	3278597	2919702	2816743	1205305	1084362	714061	674172	1910112	1932897	3316418	3018245	2022508	2010913	1945290	1884976	2169156	2148547	2487437	2402133	452172	442634	2301185	2323610
49	1365723	1386943	1356676	1286930	1390093	1288075	2345535	2327567	3167775	3187302	2836522	2920079	4116208	4150557	4182296	4155721	2441592	2438269	1817285	1915450	3236578	3198586	4780896	4615247	4926607	4851943	3016716	2968313	4539224	4548645	4880476	4914284	1172535	1182636	4637279	4593018
56	1435920	1440609	1415897	1337227	1387053	1249133	2304496	2342447	2071767	2125006	1885077	1936453	3269855	3346337	3278382	3168963	1550749	1441360	1407228	1175799	1995790	2082304	3924681	3288817	3498496	3351580	2171370	2080418	2324024	2306056	2613373	2587574	791200	791941	2409413	2477346
70	1930647	2003664	1887075	1835253	1775822	1635503	2861289	2923393	4569221	4872580	4162453	4114404	6356606	6311898	6199614	6006963	2835715	2829690	2653471	2294262	4255348	4312686	6633893	5309258	6626484	6627598	4651419	4242138	5426420	5407293	5741543	5706194	1644888	2003707	5863413	5558116
84	1731639	1894143	1851793	1888548	1879540	1901500	3290540	3347769	4653709	4688092	4324074	4228092	5892894	5860735	5762206	5764395	3256715	3246235	2591177	2471927	4042992	4108696	5869744	5619509	6361791	6348227	5224596	5024233	4972685	4971750	5261206	5698705	1750796	1911337	5683370	5557656
98	2711692	2404575	2617970	2850546	3061477	3127366	5298509	5337732	5706607	5679575	5579950	5691572	7130646	7257784	7303049	7279942	4349976	4333293	3104336	3087370	4646877	4747694	7285268	6514536	6910467	6743134	6036445	6041668	4045443	3988654	4757727	4671690	1889077	1934963	4876934	4833372
102	2261743	2344953	2177514	2169826	2195360	2190294	4749039	4826307	9601897	9559160	9158889	8546855	10221345	10204665	10482796	10533872	7918486	7611995	6671261	6320454	8200023	8022421	10028210	9144488	11144411	10963644	9424410	9362280	9026353	9023374	9367944	9418724	4894718	5013577	9005699	9412774
105	1848887	2041318	2842135	2987597	3347649	1703679	5078422	4931600	5675224	5558659	5052715	4751682	6646512	6772694	6842413	6885325	4319910	4312889	3029190	2576350	4527782	4694872	6489431	5976119	7187048	7045700	5734915	5774756	4329262	4559188	4690005	4906155	1542893	2027458	4635530	4498590
Llama 0406
	N. senegalensis		N. melanoleucea		N. nigricincta		N. haje		N. ashei		N. nubiae		N. nivea		N. anchietae		N. pallida		N. mossambica		N. nigricollis		N. annulifera		N. katiensis		H. haemachatus		D. angusticeps		D. jamesoni		D. polylepis		D. viridis
0	294883	262445	313076	307393	316060	296009	684759	722694	534705	380333	293224	281316	307485	334103	318616	492584	419665	323243	272572	273027	215825	307805	371423	502673	253051	106310	98426	91735	115586	157947	271229	564010	211212	228087	273016	354391
14	349798	267264	301925	319418	359330	341143	603938	679691	511550	370314	290666	290828	344150	305653	299978	321581	360981	211773	191995	200305	109721	123002	189370	368911	157673	91836	81455	86483	93002	95411	245473	353565	181171	172726	199295	224272
28	647846	628899	506692	491748	643217	658409	958280	914454	1215030	1058064	823907	809960	1062458	1006503	947042	870596	1145128	996591	471755	503038	1030697	971559	1182403	1323070	796664	762914	475336	463467	447235	444553	791065	783038	286943	282488	776068	659350
42	1330568	1210894	851878	916412	1552168	1527544	2239668	2097139	2550731	2310606	2096895	1984834	2602925	2496442	2441108	2141386	1796041	1813165	1218536	1049739	2143880	2027051	2344147	2496538	2259958	2160860	1315353	1240711	1548414	1520026	1546784	1479323	614338	584879	1328554	1257720
46	1094607	1137750	753662	823102	1356013	1262554	2058555	1986583	2721761	2646930	2241384	2192181	2930033	2813197	2732664	2529501	1801201	1728058	1214029	1276975	2382514	2273505	2586063	2712680	2448388	2413301	1539381	1480227	1774847	1728720	1775135	1771370	846050	747274	1727640	1712655
49	1176570	1167798	932973	952132	1721033	1602527	2312852	2084590	2488946	2327251	2090217	2021686	2373168	2276755	2239986	2202516	1827548	1854373	1222688	1363650	2280367	2032835	2009552	2051228	2479137	2436247	1505723	1476768	1489342	1394149	1568075	1541901	652111	632401	1239895	923613
56	1027444	1115970	862307	926598	1402888	1406593	2106745	2207297	2567748	2361606	2242005	2137163	2403296	2331959	2232661	2040514	1765871	1658482	1383533	1324868	2437674	2109370	2075643	2008877	2502861	2458052	1629069	1593963	1551588	1485353	1657373	1631097	654335	640179	1144520	1278551
70	1954455	1989772	1823960	1798626	2613889	2653671	3263408	3225428	5470673	5235672	4911134	4810965	4857064	4757619	4770721*	3815927	4271801	4259476	3773800	3727057	5195659	4562048	4368834	4264542	5482434	5549755	4673393	4526086	3942445	3941920	4102618	4025415	1830779	1828318	2810883	2636251
84	2245240	1888007	1898509	1836173	1612504	2117020	3537204	3663788	4252137	4208345	3886089	3802040	4348107	4407529	4222034	4059025	3318015	3160011	2733972	2796522	3850820	3405217	3192500	3629053	4023090	4112657	4249021	4138997	3220918	3159205	3670346	3797634	1867548	1838758	2863135	2629854
98	2877418	2812384	2723407	2734123	2873151	2818275	4604355	4653296	6651192	6305439	5913173	5843441	6315487	6403655	6318910	6014612	5277151	5063348	3973528	4366959	6130559	5509684	5521158	5455221	6305337	6227998	5498058	5427767	4810825	4653706	5353082	5449294	3434831	3326975	5817936	5648875
102	2726415	2632100	2553732	2515953	2827558	2502510	4835269	4756829	5069226	4855960	4622027	4410046	5313129	5201350	5177077	5043949	3805704	3738256	2966314	2665576	4436568	3634770	4470007	4617056	4642044	4598468	4744931	4562939	3103342	3098833	3699722	3732760	2389112	2306116	4249216	4231023
105	2889992	2963282	2791569	2767359	3069893	3107486	5027328	4839409	5091921	5118434	4593555	4756026	5357239	5410458	5402974	5534731	4279282	4381636	3344917	2875066	4788288	4465951	5154018	5165571	5188069	5088314	4903725	4928654	3537282	3526949	3844638	4154391	2576208	2610292	4283829	4356105
															*excluded value

## Sheet: Figure 2
	TPL_0629_01_D11 200 nM	TPL_0629_01_D11 67 nM	TPL_0629_01_D11 22 nM	TPL_0629_01_D11 7.4 nM	TPL_0629_01_D11 2.5 nM	TPL_0629_01_D11 0.8 nM		TPL_0629_01_A07 200 nM	TPL_0629_01_A07 67 nM	TPL_0629_01_A07 22 nM	TPL_0629_01_A07 7.4 nM	TPL_0629_01_A07 2.5 nM	TPL_0629_01_A07 0.8 nM		TPL_0629_01_G06 200 nM	TPL_0629_01_G06 67 nM	TPL_0629_01_G06 22 nM	TPL_0629_01_G06 7.4 nM	TPL_0629_01_G06 2.5 nM	TPL_0629_01_G06 0.8 nM		TPL0637_01_A01 200 nM	TPL0637_01_A01 67 nM	TPL0637_01_A01 22 nM	TPL0637_01_A01 7.4 nM	TPL0637_01_A01 2.5 nM	TPL0637_01_A01 0.8 nM		TPL0637_01_A07 200 nM	TPL0637_01_A07 67 nM	TPL0637_01_A07 22 nM	TPL0637_01_A07 7.4 nM	TPL0637_01_A07 2.5 nM	TPL0637_01_A07 0.8 nM		TPL0638_01_C09 200 nM	TPL0638_01_C09 67 nM	TPL0638_01_C09 22 nM	TPL0638_01_C09 7.4 nM	TPL0638_01_C09 2.5 nM	TPL0638_01_C09 0.8 nM
0	0.008522	0.004914	0.004074	0.01036	0.008004	0.006343		0.006711	0.006629	-0.00106	0.001913	0.004033	0.005185		0.007597	0.004184	0.006981	0.005642	0.001506	0.001366		0.022374	0.0133239	0.0120163	0.00938	0.008147	0.010611		0.0194608	0.0172484	0.0159616	0.017439	0.015597	0.015967		0.0118051	0.00595074	0.00382885	0.002448	-0.0002	-0.00202
0.2	0.008746	0.005248	0.004242	0.009839	0.007684	0.005959		0.009001	0.007421	-0.00011	0.002139	0.004159	0.005551		0.009256	0.004979	0.007033	0.005103	0.001748	0.001786		0.026855	0.0148994	0.0122539	0.009243	0.008043	0.010795		0.024599	0.0190537	0.0169687	0.017398	0.015637	0.016018		0.0192781	0.00847978	0.00555452	0.003355	0.000495	-0.00118
0.4	0.009228	0.00545	0.004417	0.009326	0.007421	0.005663		0.01134	0.008062	0.0012	0.002606	0.004579	0.005941		0.011457	0.005928	0.007022	0.004792	0.002177	0.002398		0.032091	0.0168655	0.0127932	0.009079	0.008355	0.011142		0.0308536	0.0213644	0.0184969	0.017763	0.016414	0.016471		0.0276411	0.0111577	0.0074441	0.003836	0.000914	-0.00043
0.6	0.009777	0.005388	0.004566	0.009003	0.007097	0.005765		0.013622	0.008611	0.00211	0.003134	0.004882	0.006038		0.014028	0.007042	0.007533	0.00487	0.002371	0.003156		0.037812	0.0188174	0.0129844	0.00875	0.008724	0.011263		0.0379932	0.0242365	0.0200344	0.018392	0.016997	0.016875		0.0376565	0.0148051	0.00992684	0.00526	0.002171	0.000674
0.8	0.010298	0.005326	0.004383	0.00869	0.006853	0.005807		0.016042	0.009543	0.003159	0.003779	0.005095	0.006243		0.016859	0.008111	0.007594	0.004619	0.002413	0.003582		0.044401	0.0208367	0.0131774	0.009029	0.008723	0.010809		0.0453821	0.0264857	0.0213328	0.018808	0.017446	0.016952		0.0484068	0.018477	0.0116758	0.006377	0.003151	0.001194
1	0.011382	0.005559	0.004945	0.008491	0.007072	0.005916		0.018351	0.010036	0.003483	0.003617	0.005007	0.006047		0.019942	0.009386	0.007567	0.004968	0.003208	0.00424		0.051704	0.0230843	0.0134725	0.00899	0.008166	0.010389		0.0535677	0.029561	0.0227194	0.019778	0.018074	0.017598		0.0599483	0.0226509	0.0140279	0.007378	0.004045	0.001578
1.2	0.012852	0.006201	0.005382	0.008516	0.007312	0.006054		0.020726	0.010413	0.004108	0.003605	0.004686	0.005888		0.023042	0.01028	0.007664	0.005178	0.003518	0.00432		0.059564	0.0253929	0.0140648	0.008976	0.008096	0.010274		0.0624444	0.0329024	0.024519	0.020777	0.018634	0.018063		0.0722386	0.0272053	0.016035	0.008603	0.004419	0.002012
1.4	0.013493	0.00636	0.005282	0.00802	0.00679	0.005716		0.02323	0.011031	0.004649	0.003723	0.004522	0.006036		0.026023	0.011364	0.007862	0.005153	0.003419	0.004872		0.068383	0.0282274	0.01519	0.009612	0.008467	0.010669		0.0716132	0.0362534	0.0261111	0.021337	0.018946	0.018427		0.0846319	0.0313893	0.0176746	0.009044	0.0047	0.002051
1.6	0.014235	0.006539	0.004656	0.007456	0.00653	0.00522		0.025458	0.01118	0.004593	0.002999	0.004126	0.00558		0.029076	0.012595	0.008469	0.005746	0.003746	0.005437		0.077445	0.0310565	0.0163539	0.010128	0.008858	0.011382		0.0811883	0.0396936	0.0279236	0.02229	0.019641	0.019103		0.0973393	0.035937	0.0194576	0.010256	0.005553	0.002476
1.8	0.015301	0.006883	0.005091	0.007377	0.006643	0.005538		0.027553	0.011651	0.004825	0.003058	0.003886	0.005506		0.031635	0.013357	0.008696	0.005629	0.003579	0.005547		0.08628	0.0339756	0.0176018	0.010733	0.009042	0.01153		0.0904885	0.0435508	0.0294231	0.023533	0.020147	0.019362		0.110063	0.0405795	0.0213201	0.01158	0.006161	0.002996
2	0.016193	0.006941	0.005129	0.007001	0.006846	0.005384		0.030076	0.012236	0.00473	0.002551	0.003298	0.005593		0.034545	0.014612	0.00952	0.00636	0.003567	0.005722		0.095497	0.0368479	0.0195769	0.01193	0.009663	0.012039		0.0994114	0.047273	0.0308374	0.024701	0.020725	0.019988		0.122272	0.0453977	0.0231546	0.012716	0.006889	0.003433
2.2	0.017231	0.006977	0.004691	0.006806	0.006667	0.005565		0.03173	0.012155	0.004133	0.002132	0.002763	0.005159		0.036795	0.015168	0.009594	0.006565	0.003351	0.005608		0.103842	0.0395151	0.0215111	0.012504	0.009462	0.012383		0.107931	0.0505953	0.0318549	0.025548	0.020882	0.020221		0.133018	0.0494139	0.0242608	0.013086	0.007069	0.003594
2.4	0.018251	0.00739	0.005346	0.006887	0.006508	0.00617		0.033238	0.012287	0.004063	0.001843	0.00173	0.004547		0.039549	0.015826	0.009872	0.007508	0.003606	0.005601		0.112111	0.0423044	0.022541	0.01304	0.009495	0.012204		0.116239	0.0538438	0.033451	0.026304	0.020834	0.020698		0.14401	0.0532149	0.0258396	0.013618	0.007356	0.003969
2.6	0.019441	0.007615	0.005555	0.007335	0.006719	0.006508		0.034618	0.012364	0.003797	0.001388	0.000734	0.004057		0.042254	0.016687	0.009958	0.007863	0.003456	0.005673		0.119871	0.0448919	0.0237232	0.013739	0.00976	0.012492		0.124965	0.0568233	0.0348502	0.026948	0.021486	0.021198		0.154851	0.0573527	0.0272495	0.01473	0.00749	0.00402
2.8	0.020336	0.008327	0.005971	0.007869	0.007333	0.00685		0.03612	0.012866	0.004251	0.000987	0.000656	0.003709		0.044089	0.01738	0.00978	0.00778	0.003228	0.005245		0.126979	0.0472282	0.0245214	0.014385	0.009395	0.012146		0.13319	0.0595096	0.0359447	0.027882	0.022186	0.021447		0.165398	0.0618016	0.0286475	0.015602	0.008006	0.0045
3	0.020874	0.008048	0.006349	0.007446	0.007317	0.007007		0.037671	0.01291	0.004868	0.000997	0.000567	0.003237		0.046704	0.018397	0.010163	0.008284	0.003412	0.004893		0.134381	0.0501617	0.0259541	0.014909	0.009734	0.01236		0.141559	0.0627216	0.0372681	0.028528	0.022789	0.021928		0.175962	0.0659672	0.0300436	0.016049	0.008518	0.004835
3.2	0.022359	0.008698	0.007046	0.00808	0.007621	0.007423		0.039676	0.013881	0.005548	0.001111	0.000643	0.003552		0.048348	0.018312	0.009893	0.008097	0.002518	0.003953		0.141736	0.0527781	0.0271322	0.015628	0.010133	0.012511		0.149179	0.0657109	0.0384707	0.028929	0.023288	0.022589		0.185729	0.0695079	0.0311258	0.016519	0.008388	0.00494
3.4	0.023508	0.008741	0.007187	0.008349	0.008054	0.00778		0.041117	0.01462	0.005707	0.000922	8.48e-05	0.003477		0.050422	0.019086	0.010502	0.0078	0.002135	0.004075		0.149089	0.0551804	0.0281268	0.016549	0.010003	0.012259		0.156697	0.0688707	0.0396063	0.029425	0.023646	0.022947		0.195415	0.0734904	0.0322179	0.016892	0.008387	0.00518
3.6	0.024153	0.009026	0.006754	0.008053	0.008047	0.007719		0.043428	0.015753	0.005721	0.000956	0.000111	0.003461		0.052838	0.020386	0.011347	0.00827	0.002306	0.004533		0.156438	0.0576708	0.0291958	0.016893	0.009854	0.012407		0.164455	0.0722268	0.0411764	0.02986	0.02442	0.023779		0.205225	0.0771483	0.0334562	0.017848	0.009009	0.005898
3.8	0.024449	0.009145	0.006722	0.008087	0.007989	0.007711		0.045397	0.016066	0.005857	0.001283	0.000223	0.00288		0.0544	0.020811	0.011773	0.008311	0.002593	0.004301		0.163164	0.0600078	0.0298831	0.016674	0.009744	0.012389		0.171512	0.0751135	0.0426728	0.030164	0.024473	0.02424		0.2152	0.0809818	0.0354637	0.019103	0.009456	0.006795
4	0.025833	0.009559	0.006757	0.008235	0.008509	0.007695		0.047749	0.017652	0.006933	0.00206	0.001119	0.004113		0.055937	0.021048	0.012312	0.007844	0.002548	0.003685		0.170639	0.0631516	0.0314761	0.017338	0.010501	0.012572		0.179003	0.0783492	0.04376	0.030784	0.024827	0.025001		0.224941	0.0847925	0.0369203	0.020578	0.009585	0.00791
4.2	0.026301	0.009781	0.006629	0.008165	0.008168	0.007042		0.049925	0.018179	0.00699	0.00197	0.001147	0.004515		0.057659	0.021925	0.012466	0.007483	0.002032	0.00347		0.177509	0.066533	0.0326436	0.017946	0.010993	0.012989		0.186466	0.0810309	0.0446088	0.031274	0.024844	0.025391		0.233682	0.0880367	0.0383429	0.020535	0.008879	0.008127
4.4	0.02721	0.010033	0.006767	0.008145	0.008099	0.007094		0.051909	0.019122	0.007539	0.002431	0.001946	0.004585		0.059364	0.022441	0.012187	0.007102	0.001764	0.003062		0.184393	0.0697786	0.0335986	0.018509	0.011446	0.013506		0.193759	0.0837981	0.0457392	0.031855	0.025658	0.025881		0.242239	0.0912392	0.039928	0.021061	0.008711	0.008474
4.6	0.028045	0.010365	0.006941	0.008456	0.007963	0.007301		0.053426	0.019972	0.007585	0.002433	0.00233	0.004532		0.061158	0.022843	0.012387	0.007112	0.001555	0.002457		0.190813	0.0725345	0.0342542	0.018928	0.011727	0.013031		0.200434	0.0862085	0.0464858	0.032123	0.02554	0.02587		0.250937	0.0951778	0.0417102	0.022409	0.009167	0.008783
4.8	0.029085	0.011006	0.006903	0.008937	0.008407	0.007549		0.055019	0.021187	0.008122	0.002727	0.002608	0.004564		0.062911	0.023478	0.012386	0.007021	0.002186	0.001782		0.197556	0.0758181	0.0353585	0.020242	0.012363	0.013354		0.206827	0.0887585	0.0475039	0.032842	0.025723	0.026046		0.259007	0.0983127	0.0428722	0.022862	0.008781	0.008141
5	0.030211	0.01155	0.007279	0.009225	0.008911	0.007111		0.056525	0.022026	0.008366	0.002872	0.003106	0.00441		0.064979	0.024383	0.012396	0.00733	0.002957	0.001597		0.204386	0.0789764	0.0365908	0.020507	0.012611	0.013723		0.213888	0.0918124	0.048677	0.033932	0.025995	0.026724		0.267111	0.101972	0.044347	0.022994	0.00871	0.00781
5.2	0.030765	0.011701	0.006671	0.009321	0.007901	0.006515		0.058538	0.022852	0.009275	0.003306	0.003536	0.004512		0.067108	0.024682	0.012705	0.007381	0.003066	0.001188		0.210888	0.0818136	0.0382234	0.021297	0.013687	0.01419		0.220492	0.0944864	0.0497659	0.034095	0.025739	0.026809		0.275359	0.105747	0.0456444	0.023743	0.008873	0.007937
5.4	0.030852	0.011834	0.00628	0.009059	0.00707	0.005828		0.059618	0.023559	0.009285	0.003175	0.003699	0.004328		0.069089	0.025604	0.013251	0.007406	0.003528	0.002049		0.217244	0.0847128	0.0397358	0.021932	0.014524	0.014774		0.226574	0.0970029	0.0504141	0.03399	0.025469	0.026575		0.282697	0.108776	0.0468955	0.023914	0.009449	0.007545
5.6	0.031709	0.012681	0.006144	0.009156	0.006894	0.005845		0.061268	0.02405	0.008965	0.002858	0.003596	0.003754		0.071144	0.026575	0.013964	0.007873	0.004327	0.002307		0.223105	0.087699	0.0408479	0.02214	0.014626	0.014842		0.233029	0.100422	0.0517536	0.034945	0.025655	0.027091		0.290674	0.112828	0.0487197	0.025329	0.010309	0.007641
5.8	0.03262	0.013048	0.007115	0.009518	0.006765	0.006325		0.062982	0.025224	0.00944	0.00342	0.003556	0.003677		0.073272	0.027043	0.013966	0.007261	0.004498	0.00233		0.228962	0.0903312	0.0422212	0.022683	0.014855	0.014482		0.239268	0.103943	0.0530334	0.03576	0.025503	0.027133		0.29788	0.116182	0.0504062	0.025471	0.010509	0.007425
6	0.033661	0.013748	0.007195	0.009721	0.006745	0.006516		0.064892	0.025651	0.009582	0.002939	0.003235	0.003333		0.075683	0.028108	0.014394	0.007618	0.005028	0.002453		0.235173	0.0931076	0.0440702	0.023512	0.015272	0.01525		0.245143	0.106893	0.0542033	0.036165	0.025294	0.027164		0.304324	0.119582	0.0514292	0.02559	0.010821	0.006923
6.2	0.034788	0.014384	0.007575	0.010273	0.00623	0.00718		0.065962	0.025717	0.009575	0.003041	0.003122	0.002737		0.07724	0.028456	0.014163	0.007647	0.00522	0.00253		0.240036	0.0956285	0.0449752	0.023691	0.014697	0.015296		0.250962	0.109491	0.0552341	0.036128	0.025002	0.026446		0.311035	0.122893	0.0530757	0.026061	0.011165	0.007046
6.4	0.03532	0.01465	0.007732	0.009715	0.005714	0.007192		0.067371	0.026121	0.00974	0.003105	0.002654	0.002339		0.07941	0.02952	0.015099	0.008258	0.005943	0.003104		0.244898	0.0982933	0.0456536	0.024609	0.01509	0.015422		0.256927	0.112612	0.0571364	0.036846	0.025034	0.026534		0.317877	0.126551	0.0540411	0.026671	0.011176	0.006965
6.6	0.036448	0.015037	0.00794	0.009983	0.005868	0.007409		0.068794	0.02643	0.010103	0.003273	0.002765	0.002306		0.081544	0.030785	0.015509	0.008489	0.006077	0.0036		0.249414	0.100274	0.0462392	0.025135	0.014473	0.014934		0.262626	0.114645	0.057871	0.036907	0.024826	0.025813		0.324346	0.130306	0.0556229	0.027522	0.011574	0.006689
6.8	0.037411	0.015051	0.008123	0.009718	0.005738	0.00784		0.069993	0.026592	0.01019	0.003176	0.002781	0.001686		0.083228	0.031763	0.015803	0.008753	0.006358	0.003568		0.254025	0.102184	0.0470601	0.025775	0.014199	0.015091		0.268215	0.11767	0.0591694	0.037308	0.025115	0.025765		0.330583	0.134137	0.0575024	0.028184	0.012198	0.00697
7	0.038265	0.015222	0.007899	0.009327	0.005742	0.008398		0.07139	0.027179	0.01018	0.003163	0.003091	0.001884		0.08532	0.033027	0.01638	0.008916	0.006797	0.003828		0.258773	0.104375	0.0478254	0.026412	0.014414	0.01525		0.273818	0.120581	0.0601782	0.037811	0.02511	0.025489		0.33705	0.137964	0.0588257	0.028621	0.012722	0.007484
7.2	0.039014	0.015208	0.007621	0.009364	0.005827	0.008259		0.072898	0.027992	0.009579	0.003103	0.002376	0.001852		0.087074	0.033903	0.016856	0.00924	0.006451	0.004218		0.263518	0.106241	0.0483648	0.026779	0.01456	0.014832		0.279088	0.123596	0.0614213	0.037905	0.02523	0.025556		0.342704	0.141529	0.0603767	0.029309	0.012789	0.007871
7.4	0.040019	0.01556	0.007519	0.00948	0.006015	0.008455		0.07426	0.028897	0.009783	0.003205	0.001855	0.001891		0.088662	0.034419	0.017198	0.009183	0.006196	0.0046		0.268212	0.108499	0.0493071	0.027027	0.014182	0.014804		0.283527	0.125937	0.0619895	0.038089	0.025233	0.0256		0.348219	0.145267	0.0616321	0.030074	0.013312	0.008386
7.6	0.040948	0.01577	0.007683	0.009824	0.005779	0.008207		0.076053	0.02994	0.010085	0.003555	0.002039	0.002292		0.090314	0.035632	0.017733	0.010263	0.006313	0.005091		0.271996	0.109949	0.0495963	0.026235	0.01422	0.014593		0.288522	0.128687	0.0632707	0.038384	0.025383	0.026085		0.353758	0.148935	0.063102	0.030862	0.013854	0.00896
7.8	0.041585	0.016055	0.008233	0.0098	0.00598	0.008452		0.077374	0.030469	0.010224	0.003989	0.002262	0.002419		0.091244	0.035705	0.017508	0.009615	0.005969	0.005052		0.276098	0.112217	0.050162	0.026291	0.01429	0.014938		0.293819	0.131314	0.0645531	0.039235	0.025695	0.026323		0.358825	0.152126	0.0642392	0.031128	0.013809	0.009477
8	0.043404	0.017141	0.009163	0.010064	0.006368	0.009021		0.079415	0.031548	0.011088	0.004267	0.00255	0.003359		0.092607	0.036382	0.017692	0.009977	0.005606	0.004954		0.280542	0.114136	0.0508628	0.02665	0.01428	0.014647		0.299333	0.134463	0.0656059	0.039999	0.026041	0.026842		0.364137	0.155765	0.0659144	0.031833	0.014017	0.010006
8.2	0.04447	0.017577	0.009123	0.010033	0.006047	0.008677		0.080497	0.031733	0.010892	0.003752	0.00241	0.003078		0.093575	0.03703	0.017433	0.009784	0.004473	0.004502		0.284464	0.116741	0.0514494	0.027051	0.014397	0.01438		0.304143	0.136922	0.066503	0.04025	0.02624	0.02684		0.36879	0.15876	0.0671942	0.03174	0.013514	0.009992
8.4	0.045376	0.018065	0.009414	0.01002	0.006514	0.00873		0.082115	0.03313	0.01174	0.004501	0.00317	0.003714		0.094819	0.03804	0.017651	0.009717	0.004711	0.004525		0.288922	0.11919	0.0522687	0.027231	0.014656	0.014781		0.309335	0.139783	0.0677034	0.041017	0.027079	0.02721		0.373793	0.162175	0.068674	0.032955	0.013666	0.010504
8.6	0.046569	0.018814	0.009938	0.010935	0.007209	0.008511		0.083076	0.033826	0.01244	0.004669	0.003449	0.004197		0.096422	0.038672	0.018478	0.009984	0.004737	0.004314		0.29322	0.12174	0.0535168	0.027738	0.015419	0.015198		0.31433	0.142413	0.0693158	0.041709	0.027441	0.027367		0.378454	0.165952	0.07044	0.033506	0.013791	0.010513
8.8	0.047487	0.019164	0.00997	0.011144	0.007771	0.008981		0.084323	0.034939	0.013081	0.005375	0.003663	0.004301		0.097617	0.039708	0.019056	0.010491	0.004995	0.004402		0.297962	0.124728	0.0549133	0.028629	0.016142	0.015978		0.319286	0.145393	0.0703395	0.042479	0.027982	0.027848		0.383437	0.169273	0.0719291	0.033935	0.01401	0.010722
9	0.047718	0.018729	0.009427	0.010566	0.007448	0.008032		0.085424	0.035725	0.01367	0.0058	0.004175	0.004472		0.099047	0.040278	0.019537	0.010546	0.004803	0.004967		0.302389	0.126911	0.0563406	0.028558	0.016147	0.015656		0.324061	0.147897	0.0712621	0.042965	0.028376	0.028229		0.387996	0.172695	0.0733589	0.034675	0.014526	0.011092
9.2	0.048043	0.018603	0.008961	0.010474	0.006817	0.007593		0.086708	0.036453	0.014577	0.005955	0.004024	0.004425		0.100481	0.04102	0.020171	0.010857	0.005117	0.005385		0.305951	0.129577	0.0577197	0.029189	0.016458	0.015781		0.32838	0.150354	0.0722746	0.042751	0.028535	0.028039		0.392329	0.17578	0.0746636	0.035272	0.014776	0.011306
9.4	0.048809	0.019324	0.009029	0.01066	0.007443	0.007499		0.08725	0.037245	0.015017	0.00599	0.003692	0.004459		0.101795	0.041414	0.020214	0.011133	0.00521	0.005897		0.309579	0.132218	0.0592652	0.029304	0.016465	0.016048		0.332503	0.152875	0.0732233	0.043091	0.028544	0.027677		0.396354	0.178953	0.0758555	0.035702	0.014615	0.010721
9.6	0.04954	0.020066	0.008926	0.010801	0.007756	0.007901		0.088827	0.038255	0.015698	0.006658	0.003967	0.004308		0.102828	0.041861	0.020496	0.011062	0.005118	0.005842		0.313315	0.134767	0.0603714	0.029742	0.016265	0.016139		0.336944	0.156044	0.0749644	0.043453	0.028813	0.028409		0.400607	0.182223	0.0769742	0.036388	0.014604	0.010737
9.8	0.050072	0.020183	0.009427	0.010759	0.008105	0.0078		0.089636	0.038794	0.016205	0.006665	0.003694	0.004107		0.103965	0.041961	0.020484	0.010497	0.004622	0.005428		0.317351	0.137522	0.0617556	0.030516	0.016329	0.016685		0.341072	0.158536	0.0759573	0.043694	0.029039	0.028328		0.40403	0.184794	0.0779708	0.036317	0.014443	0.010711
10	0.050734	0.02071	0.009924	0.011123	0.008879	0.0083		0.091309	0.03948	0.017396	0.007055	0.003937	0.004332		0.104774	0.041964	0.020241	0.010394	0.004331	0.005191		0.321375	0.140731	0.0635991	0.031485	0.016718	0.017684		0.344039	0.160649	0.0767695	0.043654	0.029049	0.027951		0.408111	0.188187	0.0792791	0.037234	0.015043	0.010965
10.2	0.051124	0.020621	0.01046	0.011121	0.009172	0.008308		0.092278	0.040327	0.018002	0.007115	0.004101	0.0045		0.105962	0.042869	0.020447	0.010729	0.00437	0.005637		0.324793	0.143536	0.0650913	0.032159	0.016899	0.017718		0.347901	0.162972	0.0778756	0.044153	0.028968	0.02755		0.412294	0.191572	0.081085	0.038	0.015174	0.011656
10.4	0.051138	0.020411	0.0106	0.010777	0.009262	0.008089		0.093143	0.041142	0.01858	0.007738	0.004246	0.004779		0.107512	0.044023	0.021091	0.011002	0.005163	0.005927		0.32824	0.146026	0.0663528	0.032831	0.017121	0.017935		0.352094	0.165813	0.0790424	0.044726	0.028661	0.027651		0.415726	0.19497	0.0819113	0.038557	0.015462	0.011584
10.6	0.052024	0.020595	0.011138	0.011086	0.009411	0.007872		0.094306	0.042122	0.01941	0.007947	0.004404	0.004856		0.108779	0.044675	0.021255	0.011222	0.005026	0.006116		0.331433	0.148347	0.0673225	0.033457	0.016999	0.017841		0.355382	0.16788	0.0793531	0.044646	0.028431	0.027108		0.419696	0.19857	0.0839882	0.039181	0.016264	0.012174
10.8	0.052797	0.021131	0.011622	0.011599	0.009863	0.008107		0.095139	0.042793	0.019774	0.007901	0.004703	0.005017		0.109559	0.044923	0.021004	0.011142	0.005403	0.005929		0.3351	0.150998	0.0689089	0.034309	0.017657	0.01818		0.359483	0.170927	0.0809835	0.04525	0.028139	0.02743		0.423553	0.202424	0.0856157	0.039922	0.016992	0.012677
11	0.053892	0.022208	0.01191	0.012658	0.010452	0.008273		0.096021	0.043489	0.019644	0.0076	0.004321	0.004883		0.110316	0.045534	0.021235	0.011433	0.005483	0.005668		0.338419	0.153315	0.0698949	0.034305	0.017879	0.017735		0.363086	0.173595	0.0819527	0.045991	0.028127	0.027617		0.427004	0.206135	0.0867424	0.040162	0.017614	0.013269
11.2	0.054706	0.022364	0.012346	0.013135	0.010475	0.00806		0.097242	0.044181	0.019877	0.007656	0.003711	0.004768		0.111222	0.045578	0.021013	0.011389	0.005148	0.005129		0.341612	0.155739	0.0708251	0.034418	0.017722	0.017752		0.366449	0.176018	0.083563	0.046214	0.028399	0.027663		0.430196	0.209555	0.0883928	0.040734	0.018284	0.013736
11.4	0.055759	0.023355	0.012574	0.013553	0.010393	0.008532		0.098306	0.044735	0.0206	0.007949	0.004017	0.005456		0.111961	0.04556	0.02106	0.011368	0.004843	0.004954		0.344657	0.157671	0.0715452	0.034982	0.017613	0.017801		0.369462	0.178236	0.0843558	0.046642	0.028541	0.027847		0.432955	0.212594	0.0897493	0.041258	0.019358	0.013984
11.6	0.056193	0.023571	0.01289	0.013811	0.010014	0.00857		0.099294	0.044953	0.020773	0.00771	0.00415	0.00511		0.113651	0.046437	0.021687	0.012027	0.005615	0.005281		0.347871	0.159792	0.0720659	0.035477	0.01786	0.018359		0.373311	0.181312	0.085802	0.04733	0.0292	0.028313		0.436175	0.215757	0.0911724	0.041647	0.019823	0.01419
11.8	0.056909	0.023827	0.013129	0.013677	0.01006	0.008558		0.100219	0.045311	0.021069	0.007541	0.004257	0.004833		0.115164	0.047086	0.021829	0.011871	0.006002	0.005213		0.350781	0.161921	0.0727846	0.035988	0.017868	0.018547		0.377805	0.184469	0.0876469	0.048954	0.030288	0.029193		0.439631	0.218908	0.0922261	0.04207	0.020679	0.014915
12	0.057799	0.024446	0.0131	0.01436	0.010265	0.008805		0.10133	0.045552	0.021594	0.007391	0.00437	0.004839		0.116251	0.047633	0.022128	0.012223	0.005837	0.004708		0.353709	0.164258	0.0735163	0.036331	0.018052	0.018106		0.381467	0.187576	0.0888896	0.049873	0.030453	0.029651		0.442579	0.221913	0.0937246	0.04293	0.020936	0.014941
12.2	0.058359	0.024779	0.012623	0.014603	0.00973	0.008636		0.102171	0.045549	0.021042	0.006928	0.004688	0.004677		0.116758	0.048275	0.022409	0.011857	0.005494	0.004108		0.356129	0.166602	0.0744297	0.036834	0.018615	0.018018		0.384688	0.190215	0.0898555	0.050709	0.031016	0.029798		0.445626	0.224843	0.094973	0.043462	0.020541	0.014785
12.4	0.059156	0.02514	0.012715	0.014537	0.009687	0.008263		0.10312	0.045996	0.021233	0.007183	0.005184	0.005265		0.118601	0.049433	0.023181	0.012273	0.0064	0.004666		0.358853	0.168714	0.0753026	0.036951	0.018914	0.018424		0.388542	0.192918	0.0914168	0.051569	0.031744	0.030536		0.448684	0.228104	0.0966758	0.044441	0.021139	0.01495
12.6	0.059767	0.025604	0.012544	0.014336	0.009435	0.008307		0.103951	0.04613	0.020943	0.006862	0.004953	0.004975		0.119603	0.049727	0.023478	0.01205	0.006061	0.004547		0.361608	0.170852	0.07587	0.037626	0.01916	0.018516		0.391683	0.194895	0.0923574	0.051626	0.031827	0.030453		0.450985	0.230755	0.0978215	0.044604	0.021128	0.014844
12.8	0.060368	0.025694	0.012431	0.013723	0.009305	0.008759		0.104657	0.046861	0.020776	0.006898	0.004655	0.004941		0.120102	0.05037	0.024057	0.012185	0.005894	0.004622		0.363814	0.172727	0.0766785	0.037479	0.019087	0.017966		0.394488	0.197268	0.092951	0.051701	0.031924	0.030331		0.45382	0.233453	0.0994245	0.045572	0.021446	0.015518
13	0.060646	0.025236	0.011429	0.013313	0.008934	0.008076		0.10533	0.047586	0.020935	0.006687	0.004734	0.004823		0.121211	0.051018	0.02483	0.012195	0.006105	0.005026		0.365798	0.174373	0.07735	0.037251	0.018746	0.01765		0.397391	0.199713	0.0944388	0.052107	0.032116	0.030253		0.456377	0.235926	0.100712	0.046495	0.021399	0.015428
13.2	0.061392	0.025909	0.011365	0.013649	0.008924	0.008251		0.105915	0.0479	0.021423	0.007066	0.004582	0.004864		0.122385	0.051772	0.025075	0.012339	0.006215	0.00513		0.367694	0.177056	0.0784273	0.037339	0.018715	0.017757		0.400261	0.20173	0.0956233	0.051945	0.032175	0.030074		0.458971	0.238823	0.101682	0.046748	0.021401	0.015317
13.4	0.061892	0.026211	0.011205	0.013399	0.008859	0.00797		0.106617	0.048168	0.021358	0.007132	0.004552	0.004896		0.123048	0.0514	0.02474	0.012479	0.005743	0.004775		0.36939	0.178498	0.0793695	0.036936	0.018348	0.017455		0.40286	0.203778	0.0967458	0.052355	0.032591	0.030188		0.461218	0.241986	0.102983	0.047495	0.021648	0.015287
13.6	0.062213	0.025991	0.011036	0.012704	0.008608	0.00783		0.107435	0.048635	0.021849	0.007367	0.004872	0.004728		0.123837	0.052274	0.025269	0.012459	0.005383	0.004876		0.371472	0.180472	0.0797882	0.036866	0.018432	0.017116		0.405153	0.205725	0.0975433	0.052097	0.03286	0.030522		0.463372	0.244507	0.103787	0.047961	0.021908	0.01542
13.8	0.062948	0.026174	0.01133	0.012102	0.008633	0.00772		0.108292	0.049101	0.021856	0.007425	0.004815	0.004829		0.124435	0.052549	0.025575	0.012392	0.00477	0.005012		0.373635	0.183155	0.0806961	0.037261	0.018712	0.017302		0.407547	0.207583	0.0982166	0.052539	0.032797	0.03037		0.465678	0.247071	0.105378	0.048381	0.022047	0.01559
14	0.063694	0.026347	0.011844	0.011894	0.00902	0.007955		0.109203	0.049752	0.022215	0.00764	0.005178	0.005172		0.125072	0.052666	0.025008	0.012254	0.004597	0.005246		0.375528	0.185026	0.0818516	0.037178	0.019202	0.017026		0.40949	0.209608	0.0992634	0.052812	0.032939	0.030124		0.467929	0.249803	0.107138	0.048727	0.022091	0.015385
14.2	0.064335	0.026376	0.012345	0.01181	0.008867	0.007871		0.109435	0.049847	0.022212	0.007474	0.005392	0.005129		0.126067	0.053866	0.025598	0.012668	0.004806	0.005765		0.37743	0.186836	0.0826213	0.036814	0.019164	0.016571		0.412286	0.211911	0.0999375	0.053852	0.032773	0.029678		0.470231	0.252886	0.108663	0.049256	0.022395	0.0156
14.4	0.06484	0.026529	0.012478	0.011934	0.008698	0.007776		0.110061	0.050061	0.022411	0.007546	0.005219	0.005523		0.126613	0.053863	0.026146	0.012644	0.004876	0.006057		0.379095	0.188873	0.0835195	0.037112	0.019312	0.016309		0.414713	0.213954	0.100608	0.054042	0.032343	0.029884		0.47213	0.255972	0.109992	0.049761	0.022828	0.015452
14.6	0.065912	0.02673	0.012587	0.011913	0.008648	0.007686		0.111123	0.050604	0.02261	0.00751	0.005567	0.005473		0.127133	0.053711	0.025505	0.012251	0.004204	0.005874		0.381122	0.191278	0.084547	0.037302	0.019357	0.016061		0.416485	0.215475	0.101432	0.054307	0.032079	0.029736		0.474871	0.258783	0.111406	0.049715	0.022825	0.015416
14.8	0.067073	0.027293	0.012809	0.012996	0.009168	0.008037		0.111937	0.05064	0.022775	0.007735	0.005664	0.005558		0.12716	0.053361	0.025183	0.011996	0.00398	0.005115		0.383087	0.193094	0.0856304	0.037376	0.019293	0.015736		0.418751	0.217251	0.102718	0.054915	0.031701	0.029603		0.476865	0.261828	0.113173	0.050464	0.023374	0.015524
15	0.068219	0.027734	0.012923	0.013304	0.00924	0.008443		0.112528	0.050477	0.022308	0.007028	0.005274	0.004693		0.127937	0.054243	0.025625	0.012386	0.003793	0.004915		0.385307	0.195105	0.0868456	0.037757	0.019077	0.015812		0.420744	0.219165	0.103305	0.055263	0.031762	0.02973		0.4789	0.264719	0.114468	0.05043	0.023842	0.015525
15.2	0.068966	0.027784	0.013151	0.012862	0.008994	0.008468		0.113424	0.050957	0.022959	0.007162	0.005866	0.004975		0.128095	0.054288	0.025478	0.012249	0.003629	0.004957		0.387548	0.197468	0.0875752	0.038467	0.019193	0.016343		0.422957	0.221393	0.104516	0.05551	0.03195	0.029919		0.481277	0.267446	0.115705	0.05129	0.024255	0.015727
15.4	0.069545	0.027766	0.01261	0.012348	0.008865	0.008442		0.114277	0.050989	0.023296	0.007113	0.006043	0.004636		0.128855	0.054929	0.025637	0.012434	0.003676	0.005143		0.389619	0.199369	0.0883283	0.039659	0.019537	0.016544		0.425367	0.223588	0.105509	0.056343	0.032432	0.030072		0.483276	0.270312	0.117458	0.05205	0.024868	0.016095
15.6	0.070207	0.027522	0.012566	0.012439	0.008866	0.008376		0.114963	0.05125	0.023387	0.006912	0.006121	0.004105		0.129853	0.055583	0.025833	0.012502	0.00417	0.005168		0.391882	0.201811	0.0897646	0.040731	0.019999	0.017219		0.428378	0.226403	0.10686	0.057159	0.033181	0.031052		0.48577	0.273424	0.118891	0.052758	0.024801	0.01646
15.8	0.070648	0.027517	0.012315	0.012111	0.008964	0.00791		0.115947	0.051774	0.023842	0.007258	0.006296	0.00434		0.130373	0.056465	0.02595	0.013027	0.004424	0.005041		0.394068	0.20443	0.0915755	0.041444	0.020778	0.017706		0.431768	0.229175	0.108368	0.058477	0.033789	0.031798		0.487708	0.276514	0.120486	0.05352	0.025215	0.016597
16	0.07099	0.027801	0.012152	0.011857	0.008926	0.008061		0.117049	0.052174	0.023921	0.007073	0.006472	0.004026		0.130115	0.056532	0.025907	0.013096	0.004024	0.004554		0.396396	0.207186	0.0931956	0.043108	0.021628	0.018614		0.434581	0.231817	0.109303	0.059079	0.034002	0.032204		0.489174	0.279213	0.12175	0.054068	0.024802	0.016652
16.2	0.071371	0.02808	0.01194	0.011809	0.008521	0.007992		0.118415	0.053162	0.02448	0.007174	0.00709	0.004373		0.130166	0.056896	0.026069	0.013222	0.003752	0.004376		0.398194	0.20969	0.0946321	0.04455	0.022591	0.019403		0.436938	0.234224	0.110576	0.059354	0.034425	0.03265		0.491731	0.282139	0.12373	0.054895	0.025124	0.016799
16.4	0.072157	0.028427	0.012333	0.011869	0.008888	0.007983		0.119205	0.053949	0.024815	0.007232	0.006385	0.004301		0.131693	0.057992	0.026975	0.013813	0.004567	0.005303		0.399932	0.211569	0.0957582	0.045025	0.02263	0.019793		0.439274	0.236415	0.111602	0.059468	0.03464	0.032755		0.493401	0.284393	0.124886	0.055433	0.025158	0.017017
16.6	0.072483	0.028388	0.012313	0.012046	0.009222	0.008025		0.120447	0.055016	0.025464	0.007636	0.006134	0.004344		0.131994	0.058256	0.027417	0.013731	0.004491	0.005058		0.401715	0.213756	0.0972078	0.045759	0.023078	0.01989		0.44138	0.238553	0.112445	0.059898	0.034415	0.032702		0.495004	0.286964	0.125928	0.056378	0.024997	0.017763
16.8	0.073069	0.028684	0.012713	0.012297	0.009088	0.007722		0.120791	0.055821	0.026004	0.007587	0.005767	0.004397		0.132436	0.058783	0.027949	0.013675	0.004399	0.004491		0.403044	0.21562	0.0985304	0.046096	0.02294	0.020057		0.443522	0.241318	0.113771	0.060474	0.034752	0.033138		0.496952	0.289922	0.127519	0.057492	0.025526	0.018362
17	0.073324	0.028448	0.012359	0.012381	0.008766	0.007591		0.121531	0.056434	0.0263	0.007618	0.006064	0.004349		0.133464	0.059562	0.028392	0.013783	0.004965	0.00486		0.405292	0.218196	0.099788	0.047252	0.023074	0.020728		0.4454	0.243473	0.114884	0.0608	0.035109	0.033867		0.49832	0.292464	0.128681	0.057815	0.024934	0.018339
17.2	0.073636	0.02881	0.012701	0.012872	0.008422	0.007831		0.121796	0.056294	0.026352	0.00741	0.005821	0.003985		0.134559	0.059897	0.02918	0.014	0.004958	0.005159		0.406854	0.220506	0.100946	0.047984	0.023707	0.021102		0.447497	0.245716	0.116235	0.060907	0.035751	0.034358		0.500018	0.295365	0.130136	0.058467	0.025618	0.01882
17.4	0.07392	0.028717	0.012906	0.012468	0.008078	0.00756		0.122545	0.056562	0.026636	0.007531	0.005652	0.003723		0.135338	0.059927	0.029083	0.013937	0.004894	0.00516		0.408213	0.222104	0.101753	0.048593	0.023782	0.021154		0.449382	0.248083	0.11749	0.061583	0.036824	0.034852		0.501605	0.297889	0.131563	0.059285	0.02598	0.019104
17.6	0.074244	0.029307	0.013324	0.012497	0.007957	0.007658		0.123278	0.057183	0.026701	0.007789	0.005857	0.003541		0.13622	0.060268	0.029158	0.013939	0.004466	0.005353		0.409916	0.224115	0.102503	0.049252	0.023848	0.02139		0.450878	0.250098	0.118242	0.062087	0.036982	0.035001		0.503652	0.300343	0.132818	0.059997	0.026526	0.019038
17.8	0.075362	0.030324	0.014252	0.013262	0.008531	0.008598		0.123287	0.057207	0.02574	0.007833	0.005514	0.00323		0.137199	0.060245	0.029376	0.013671	0.004429	0.005544		0.411262	0.226118	0.103058	0.049527	0.023829	0.021444		0.452705	0.252512	0.119575	0.062642	0.036906	0.035068		0.505546	0.302554	0.134466	0.060517	0.026923	0.019451
18	0.07572	0.030704	0.01503	0.013123	0.008536	0.008522		0.123452	0.057227	0.025746	0.008105	0.005404	0.003308		0.138918	0.060895	0.029591	0.014042	0.004868	0.006223		0.412797	0.228223	0.104124	0.049601	0.024223	0.021202		0.45417	0.254736	0.120645	0.063371	0.037698	0.035285		0.507217	0.305494	0.136209	0.061376	0.027698	0.019524
18.2	0.076403	0.03154	0.015875	0.013861	0.009164	0.009262		0.123784	0.057565	0.026077	0.008294	0.005512	0.003253		0.139837	0.061214	0.029938	0.0142	0.005019	0.006044		0.414057	0.229895	0.104739	0.049506	0.024152	0.0206		0.455546	0.256648	0.121071	0.063829	0.037397	0.034965		0.508722	0.308232	0.137519	0.062094	0.02806	0.019729
18.4	0.07709	0.031817	0.015978	0.014425	0.009532	0.009792		0.12425	0.058047	0.026215	0.00849	0.005429	0.003789		0.140404	0.060786	0.029833	0.013645	0.004596	0.005751		0.414777	0.231448	0.105038	0.0495	0.023673	0.019919		0.456937	0.258337	0.12214	0.063695	0.037046	0.03527		0.509604	0.310331	0.138998	0.062562	0.027984	0.0196
18.6	0.078014	0.032497	0.016358	0.014599	0.009828	0.009991		0.12474	0.058519	0.026435	0.008978	0.005653	0.003724		0.140736	0.060734	0.029354	0.013501	0.003976	0.004694		0.416265	0.232952	0.105601	0.049388	0.023199	0.019993		0.458568	0.260508	0.123238	0.063857	0.03746	0.034891		0.511021	0.312146	0.140108	0.062813	0.027647	0.019492
18.8	0.079563	0.033388	0.016812	0.015469	0.010146	0.010844		0.125062	0.058902	0.026663	0.008716	0.004955	0.003305		0.141614	0.0609	0.029944	0.013931	0.004142	0.004789		0.417059	0.234399	0.106167	0.049165	0.022784	0.019367		0.460109	0.262482	0.12373	0.063995	0.037626	0.034581		0.511999	0.314986	0.141707	0.063375	0.027968	0.019711
19	0.080493	0.033556	0.016653	0.015122	0.010299	0.010855		0.125194	0.059172	0.02648	0.008375	0.004639	0.002984		0.142838	0.061581	0.030152	0.01456	0.003905	0.005013		0.418803	0.236533	0.107018	0.049548	0.023071	0.019573		0.461987	0.265124	0.124483	0.064618	0.037908	0.035001		0.513387	0.31739	0.142422	0.063542	0.028334	0.019314
19.2	0.081396	0.033857	0.017147	0.015185	0.010326	0.010675		0.125542	0.059634	0.026679	0.009096	0.004654	0.002956		0.142856	0.061283	0.029709	0.014274	0.003912	0.004752		0.420328	0.238616	0.107598	0.049886	0.023587	0.019858		0.464136	0.267546	0.126135	0.065165	0.038499	0.035045		0.514927	0.320126	0.143897	0.064595	0.028618	0.019731
19.4	0.082389	0.034347	0.017356	0.015274	0.010995	0.010868		0.126369	0.059737	0.026524	0.009423	0.004327	0.002629		0.143667	0.061899	0.029634	0.014398	0.003676	0.004665		0.42143	0.240551	0.108333	0.05001	0.023545	0.019683		0.466155	0.26948	0.127395	0.066107	0.039087	0.034971		0.515634	0.322114	0.145174	0.064866	0.028869	0.019775
19.6	0.083656	0.035332	0.018011	0.016131	0.01143	0.011368		0.126631	0.060191	0.026489	0.009512	0.003937	0.002711		0.144295	0.06242	0.030191	0.014998	0.003687	0.004993		0.42325	0.242931	0.109761	0.050381	0.024394	0.020431		0.468067	0.271836	0.127772	0.066465	0.03929	0.035173		0.516849	0.323762	0.145897	0.065481	0.029017	0.019577
19.8	0.084608	0.036267	0.018214	0.01582	0.011725	0.011262		0.128068	0.061289	0.027733	0.010254	0.004428	0.003409		0.144318	0.062682	0.030372	0.015547	0.003693	0.005179		0.42468	0.245167	0.110615	0.050857	0.024741	0.020554		0.469866	0.273782	0.12869	0.066817	0.03971	0.03489		0.517827	0.325768	0.147016	0.065736	0.029222	0.019482
20	0.085553	0.036761	0.01872	0.016121	0.011994	0.011374		0.128776	0.061656	0.027733	0.009796	0.004128	0.002905		0.144549	0.062852	0.030521	0.015587	0.00352	0.005074		0.425892	0.246707	0.111719	0.051776	0.025362	0.02072		0.471715	0.275639	0.129505	0.067172	0.040072	0.035058		0.518786	0.327645	0.147749	0.065609	0.029071	0.019456
20.2	0.086112	0.037178	0.018973	0.016241	0.012566	0.011786		0.129777	0.062232	0.028643	0.009908	0.004058	0.002832		0.145484	0.063708	0.031376	0.016414	0.004101	0.005586		0.426964	0.248689	0.112928	0.052192	0.025795	0.021089		0.473158	0.277517	0.13047	0.067402	0.040031	0.035176		0.519784	0.329452	0.148933	0.065771	0.028893	0.019393
20.4	0.087056	0.037419	0.019612	0.016041	0.012688	0.011734		0.130462	0.062281	0.029037	0.009777	0.003141	0.002434		0.146504	0.064593	0.032195	0.016682	0.004694	0.005965		0.427948	0.250049	0.114297	0.052516	0.025642	0.021101		0.474535	0.279095	0.131261	0.067694	0.040127	0.03466		0.52054	0.331298	0.149553	0.065738	0.028525	0.019415
20.6	0.088218	0.037572	0.019657	0.015931	0.012544	0.011538		0.131235	0.062879	0.029975	0.009916	0.003729	0.002907		0.146547	0.064447	0.031714	0.016173	0.004767	0.005465		0.429349	0.252317	0.115589	0.052948	0.026025	0.021209		0.476184	0.280923	0.13207	0.068205	0.039756	0.034472		0.521833	0.333596	0.150296	0.066512	0.028737	0.019773
20.8	0.089528	0.038248	0.020053	0.015871	0.012684	0.011921		0.131405	0.062987	0.029907	0.009891	0.003742	0.002496		0.146913	0.065463	0.031961	0.015894	0.004976	0.005417		0.430842	0.254156	0.116698	0.053974	0.026262	0.021403		0.477341	0.282803	0.133198	0.068486	0.039498	0.034918		0.522417	0.335377	0.151456	0.06684	0.028501	0.019612
21	0.090256	0.038193	0.020261	0.016156	0.01264	0.012243		0.1322	0.063446	0.030158	0.009851	0.004002	0.002597		0.146947	0.065656	0.031647	0.015154	0.005141	0.005509		0.432559	0.256316	0.11786	0.054731	0.026772	0.021838		0.478684	0.284414	0.134448	0.068538	0.039379	0.03513		0.523241	0.337307	0.152927	0.066815	0.028011	0.019581
21.2	0.090722	0.038743	0.020402	0.016492	0.012293	0.012459		0.132288	0.063184	0.029858	0.009566	0.004038	0.002062		0.147401	0.065375	0.031647	0.014515	0.004884	0.005558		0.433428	0.257194	0.118615	0.05462	0.026705	0.021467		0.48018	0.286216	0.13578	0.068663	0.039593	0.035168		0.524885	0.339394	0.154392	0.067691	0.028724	0.019659
21.4	0.091014	0.039129	0.020385	0.016005	0.011825	0.011944		0.132342	0.063106	0.029921	0.009756	0.004082	0.002217		0.147528	0.065292	0.031051	0.01392	0.005013	0.00572		0.434871	0.258662	0.119377	0.055021	0.026448	0.021323		0.48147	0.288029	0.136851	0.069036	0.039847	0.035238		0.526022	0.341157	0.155415	0.068256	0.028424	0.019376
21.6	0.09093	0.039352	0.020197	0.015863	0.011469	0.011538		0.132916	0.064294	0.030022	0.010031	0.004653	0.002845		0.147531	0.065528	0.030745	0.013632	0.004661	0.005697		0.436197	0.259993	0.12032	0.055532	0.026412	0.021064		0.482784	0.289732	0.138366	0.069495	0.039525	0.035394		0.526956	0.342936	0.156392	0.068609	0.028833	0.018996
21.8	0.091412	0.039224	0.020515	0.015759	0.011104	0.011735		0.132773	0.064527	0.030188	0.009845	0.00482	0.002815		0.148887	0.066664	0.031548	0.014033	0.005563	0.006875		0.437258	0.261703	0.121458	0.0558	0.026564	0.020481		0.484003	0.291572	0.139557	0.069723	0.039002	0.03556		0.527812	0.34461	0.157496	0.069041	0.028876	0.019491
22	0.091543	0.039692	0.020587	0.015423	0.010758	0.011354		0.13339	0.065338	0.031245	0.010438	0.005408	0.003681		0.149548	0.067191	0.031905	0.014545	0.00588	0.007204		0.438232	0.263448	0.122726	0.056238	0.026662	0.020216		0.484913	0.293321	0.140776	0.070243	0.039168	0.035599		0.528388	0.346488	0.158795	0.070001	0.029077	0.01953
22.2	0.092004	0.03984	0.020416	0.015778	0.01062	0.011486		0.133926	0.066057	0.031633	0.010263	0.005741	0.003808		0.149445	0.066859	0.031472	0.014142	0.005503	0.006132		0.438843	0.263924	0.123277	0.055983	0.025992	0.019657		0.486281	0.294996	0.141709	0.070697	0.038862	0.035208		0.529124	0.34822	0.16016	0.070192	0.028793	0.019262
22.4	0.092137	0.039204	0.019763	0.015301	0.009853	0.011196		0.134623	0.066726	0.031919	0.010669	0.005833	0.004028		0.150485	0.067178	0.032027	0.014107	0.00547	0.006215		0.439886	0.265522	0.123838	0.055962	0.025675	0.019597		0.48816	0.297013	0.143271	0.071253	0.039151	0.035923		0.530317	0.349863	0.161328	0.070696	0.029133	0.019368
22.6	0.092847	0.039699	0.019315	0.015397	0.009803	0.010895		0.135409	0.067364	0.032607	0.010739	0.006203	0.004257		0.150886	0.067308	0.032214	0.014359	0.005558	0.005519		0.441358	0.26734	0.124992	0.056149	0.026072	0.020042		0.490613	0.299593	0.144794	0.072128	0.0398	0.03601		0.531818	0.351937	0.162427	0.071527	0.029607	0.019761
22.8	0.093381	0.039722	0.018689	0.01524	0.009704	0.010749		0.136018	0.067897	0.032889	0.011303	0.006222	0.004077		0.152122	0.067691	0.032596	0.014571	0.005707	0.005754		0.441565	0.268782	0.125535	0.055899	0.026008	0.019725		0.491777	0.30142	0.145558	0.073134	0.03967	0.036028		0.533187	0.354679	0.164338	0.072342	0.03088	0.020181
23	0.093212	0.039412	0.018408	0.015232	0.009519	0.010263		0.136537	0.067923	0.032791	0.011978	0.006598	0.004118		0.15275	0.068091	0.032955	0.014563	0.005456	0.005633		0.442907	0.270588	0.126288	0.056193	0.026367	0.020299		0.493399	0.303606	0.147147	0.074322	0.039975	0.036198		0.534647	0.356858	0.165752	0.073108	0.031893	0.020754
23.2	0.09361	0.039944	0.018893	0.015302	0.009491	0.009976		0.137879	0.068535	0.032935	0.012975	0.007072	0.004251		0.152823	0.06821	0.033195	0.014663	0.005634	0.005006		0.443905	0.272451	0.127529	0.056261	0.026478	0.020751		0.49487	0.304912	0.148246	0.075038	0.040287	0.036097		0.535698	0.35862	0.167138	0.073695	0.032213	0.02131
23.4	0.094584	0.040365	0.018993	0.015846	0.009987	0.009959		0.138794	0.068627	0.032878	0.012976	0.006795	0.004467		0.153384	0.068398	0.033827	0.01558	0.005015	0.005299		0.444965	0.274044	0.128074	0.056498	0.027094	0.020896		0.496156	0.306803	0.148824	0.076319	0.040676	0.03657		0.536248	0.359638	0.167903	0.073879	0.032253	0.020835
23.6	0.094937	0.041098	0.019512	0.016014	0.00983	0.009821		0.139555	0.069107	0.033235	0.012837	0.006564	0.004265		0.153761	0.068688	0.034825	0.01627	0.004729	0.005687		0.445912	0.275517	0.12877	0.0569	0.027629	0.021101		0.496685	0.307925	0.149162	0.076406	0.040552	0.036346		0.537782	0.361801	0.169475	0.074651	0.032779	0.021214
23.8	0.095674	0.041224	0.019889	0.015833	0.010243	0.00961		0.141282	0.07003	0.034403	0.013731	0.007442	0.004913		0.15402	0.068665	0.034955	0.016592	0.004902	0.005364		0.446703	0.277	0.129817	0.057685	0.027488	0.021137		0.498231	0.30926	0.150257	0.076623	0.041337	0.03665		0.538582	0.364447	0.171157	0.074787	0.032838	0.021566
24	0.096545	0.041275	0.020372	0.01591	0.010785	0.009994		0.142105	0.070237	0.034395	0.013423	0.007144	0.004351		0.155017	0.069739	0.036258	0.018073	0.00556	0.005718		0.447771	0.278605	0.131371	0.058598	0.028083	0.022185		0.499809	0.311016	0.150917	0.077115	0.041734	0.037223		0.539111	0.366125	0.172043	0.074961	0.032526	0.021366
24.2	0.097483	0.041735	0.020448	0.015894	0.011597	0.010584		0.142997	0.070538	0.035312	0.013539	0.007246	0.00449		0.156102	0.070349	0.037041	0.019076	0.006232	0.006141		0.44811	0.28016	0.131893	0.058984	0.027942	0.022461		0.501219	0.312816	0.152019	0.078182	0.042156	0.037549		0.539615	0.367694	0.172645	0.075233	0.032321	0.020961
24.4	0.098667	0.042669	0.02132	0.0166	0.01229	0.010852		0.143823	0.071036	0.035838	0.0137	0.007816	0.0051		0.156742	0.070534	0.037174	0.019037	0.00603	0.006042		0.449066	0.281897	0.133202	0.059531	0.028084	0.022567		0.502402	0.31446	0.152777	0.078992	0.042301	0.037596		0.540603	0.370018	0.173868	0.07608	0.032632	0.021145
24.6	0.099663	0.04316	0.021325	0.016667	0.012579	0.010851		0.144377	0.071318	0.035897	0.013736	0.008418	0.005294		0.156315	0.070379	0.036872	0.018754	0.00619	0.005473		0.450451	0.283914	0.134142	0.060253	0.028512	0.022659		0.503633	0.316539	0.153588	0.079888	0.04245	0.037906		0.541768	0.371989	0.174977	0.076866	0.032897	0.021631
24.8	0.100614	0.043775	0.021275	0.016767	0.013045	0.011222		0.14429	0.071316	0.035656	0.013665	0.00789	0.004822		0.156724	0.071092	0.037295	0.018476	0.006256	0.005565		0.451266	0.285122	0.134528	0.060778	0.028405	0.022162		0.504799	0.318565	0.154711	0.080549	0.042628	0.038873		0.541954	0.373321	0.176049	0.077391	0.032364	0.021169
25	0.10057	0.043854	0.021136	0.016661	0.012358	0.010889		0.145034	0.071821	0.03552	0.013356	0.007921	0.005555		0.156719	0.070776	0.036617	0.017494	0.005477	0.005232		0.452	0.286534	0.135158	0.06089	0.028602	0.022025		0.506462	0.320631	0.155835	0.080935	0.043283	0.039237		0.542358	0.37523	0.176728	0.077255	0.032123	0.021025
25.2	0.100899	0.044058	0.021147	0.016634	0.012214	0.011197		0.144823	0.071638	0.035006	0.01268	0.007636	0.005475		0.157525	0.07142	0.037343	0.017594	0.005875	0.005845		0.452678	0.287406	0.13543	0.061165	0.028233	0.0216		0.507683	0.322545	0.156523	0.080897	0.043675	0.039879		0.543049	0.376571	0.177694	0.077514	0.031992	0.020734
25.4	0.100838	0.044122	0.021057	0.015968	0.011956	0.010919		0.145659	0.072614	0.035669	0.012658	0.007582	0.006316		0.157717	0.071851	0.037076	0.017716	0.006111	0.006201		0.453291	0.288542	0.13594	0.061772	0.028006	0.021006		0.509226	0.324793	0.157596	0.080923	0.044277	0.040236		0.543921	0.378131	0.178811	0.07843	0.031786	0.020698
25.6	0.101448	0.04438	0.021531	0.016145	0.011816	0.011227		0.146209	0.073137	0.035807	0.012509	0.007462	0.006541		0.157888	0.072626	0.036846	0.01754	0.005948	0.00628		0.453836	0.289706	0.137079	0.0621	0.027775	0.020868		0.509886	0.326543	0.158707	0.081238	0.044503	0.040353		0.544483	0.379792	0.179841	0.078956	0.032004	0.020689
25.8	0.101766	0.044527	0.021284	0.016291	0.011559	0.011467		0.146437	0.073419	0.035979	0.012051	0.007187	0.006128		0.158999	0.073601	0.037304	0.017901	0.006585	0.006864		0.454304	0.291058	0.138164	0.062398	0.027525	0.021055		0.511159	0.328305	0.159475	0.081438	0.044943	0.040255		0.545438	0.381125	0.180695	0.079511	0.0322	0.02095
26	0.102535	0.044887	0.021378	0.016931	0.011937	0.012016		0.146594	0.073801	0.036107	0.012056	0.007276	0.006438		0.159473	0.074156	0.037588	0.018373	0.006803	0.006722		0.455169	0.292667	0.13895	0.062913	0.027696	0.0215		0.511845	0.329573	0.159996	0.081027	0.044996	0.039862		0.546051	0.382646	0.18189	0.079886	0.032008	0.020617
26.2	0.102879	0.044766	0.020704	0.016526	0.011351	0.011884		0.14735	0.074574	0.036405	0.012357	0.007671	0.006365		0.160394	0.074901	0.037511	0.018444	0.007067	0.006918		0.456127	0.293939	0.140181	0.063251	0.027728	0.022257		0.513292	0.331262	0.161278	0.081532	0.04508	0.040066		0.54741	0.384464	0.183869	0.080784	0.032821	0.020997
26.4	0.103509	0.044872	0.020739	0.016497	0.01181	0.012248		0.147598	0.075284	0.036861	0.012648	0.007887	0.00643		0.161476	0.075569	0.037927	0.018397	0.007868	0.007354		0.456833	0.295397	0.140897	0.063174	0.027685	0.022228		0.514237	0.3327	0.162138	0.081225	0.044599	0.039976		0.548338	0.386028	0.18481	0.081405	0.033533	0.021245
26.6	0.104039	0.045323	0.020362	0.017008	0.01224	0.012194		0.147794	0.075829	0.037381	0.012734	0.008371	0.006704		0.161508	0.075948	0.037939	0.01813	0.008027	0.007312		0.457768	0.297012	0.142202	0.063341	0.028219	0.022518		0.515404	0.334462	0.16318	0.081611	0.044556	0.039662		0.549172	0.387451	0.186507	0.082059	0.03425	0.021747
26.8	0.104086	0.045769	0.020585	0.017046	0.011973	0.011923		0.147667	0.075672	0.037235	0.012823	0.008108	0.00618		0.161658	0.076177	0.037565	0.017605	0.007657	0.007325		0.458284	0.298084	0.142725	0.062887	0.027663	0.02211		0.515627	0.335518	0.163495	0.081489	0.04409	0.039418		0.549417	0.388816	0.187996	0.082433	0.034437	0.021616
27	0.104214	0.045854	0.02123	0.017492	0.011837	0.01182		0.147868	0.075989	0.03687	0.012822	0.008195	0.006127		0.162325	0.077011	0.038015	0.018037	0.007927	0.007666		0.459205	0.299709	0.143317	0.063029	0.027757	0.022433		0.516257	0.336432	0.164367	0.08101	0.043717	0.038937		0.549972	0.390671	0.189721	0.083131	0.034924	0.02223
27.2	0.104762	0.046521	0.02156	0.017568	0.012286	0.01163		0.148438	0.076144	0.036623	0.012834	0.007918	0.005927		0.162204	0.077213	0.038108	0.018302	0.008	0.007867		0.460305	0.301639	0.144975	0.063759	0.028432	0.023107		0.516847	0.337125	0.164567	0.081238	0.043584	0.038969		0.55068	0.392228	0.191495	0.083927	0.035408	0.022754
27.4	0.1053	0.046681	0.021852	0.017899	0.012256	0.011519		0.14778	0.076037	0.036718	0.012545	0.007458	0.005491		0.162096	0.077138	0.038126	0.018401	0.007364	0.008307		0.461498	0.302632	0.145696	0.064444	0.028875	0.023667		0.517293	0.338438	0.165265	0.081486	0.043259	0.039		0.551347	0.393824	0.192969	0.084555	0.035404	0.022828
27.6	0.105355	0.046585	0.021761	0.017551	0.011981	0.01102		0.147947	0.07648	0.037109	0.012564	0.007435	0.004937		0.161732	0.077018	0.038301	0.018255	0.007516	0.008377		0.462064	0.303694	0.14705	0.064154	0.029102	0.024061		0.517967	0.338908	0.16607	0.08088	0.043121	0.038839		0.552382	0.396067	0.19421	0.085349	0.036016	0.023712
27.8	0.106375	0.046434	0.021776	0.017544	0.012232	0.01129		0.148316	0.076953	0.0376	0.012901	0.007522	0.005343		0.161279	0.076642	0.037832	0.018297	0.007479	0.008075		0.462638	0.305097	0.148531	0.065114	0.029549	0.024471		0.518978	0.340121	0.166943	0.080797	0.043299	0.03907		0.55302	0.397938	0.195304	0.085718	0.036209	0.023786
28	0.106782	0.046905	0.021695	0.017074	0.012164	0.011154		0.148308	0.076996	0.037718	0.012528	0.007469	0.00477		0.161371	0.076888	0.037983	0.018754	0.0076	0.008373		0.463455	0.306368	0.149078	0.065391	0.030073	0.024354		0.519376	0.341386	0.16755	0.081402	0.04314	0.039214		0.553356	0.399097	0.195808	0.086222	0.036167	0.02343
28.2	0.107058	0.047138	0.021346	0.016785	0.011956	0.010683		0.148228	0.076899	0.037671	0.012553	0.007377	0.004764		0.161322	0.076449	0.037656	0.018205	0.007541	0.008331		0.463985	0.307761	0.149634	0.065763	0.030488	0.024232		0.520329	0.343168	0.168772	0.082786	0.043804	0.039917		0.553761	0.400467	0.196562	0.086382	0.036156	0.023508
28.4	0.107208	0.047169	0.021054	0.016245	0.011495	0.009768		0.14845	0.076916	0.037692	0.012904	0.007569	0.004957		0.161349	0.076493	0.037719	0.01856	0.007303	0.008136		0.46509	0.309169	0.150899	0.066226	0.030699	0.023931		0.52109	0.345022	0.169608	0.083982	0.044573	0.040524		0.554673	0.402633	0.198384	0.08672	0.036656	0.023968
28.6	0.107437	0.046777	0.019828	0.015028	0.010703	0.008833		0.14818	0.076081	0.037198	0.012597	0.00699	0.004225		0.160481	0.076373	0.037348	0.018094	0.006713	0.007381		0.465713	0.310316	0.151665	0.067021	0.030777	0.023732		0.522177	0.346852	0.17106	0.084967	0.045261	0.041103		0.55536	0.404148	0.199218	0.086402	0.036635	0.023886
28.8	0.108059	0.047048	0.019649	0.014934	0.010545	0.008746		0.148479	0.076755	0.037441	0.013091	0.006435	0.004391		0.161242	0.07695	0.037691	0.017888	0.006556	0.007505		0.46603	0.311521	0.152466	0.067266	0.030874	0.023384		0.523161	0.348834	0.172137	0.085827	0.045453	0.041542		0.555353	0.405404	0.1997	0.086242	0.035938	0.023221
29	0.108278	0.046971	0.019516	0.014307	0.009962	0.008091		0.149153	0.076869	0.036842	0.013016	0.00589	0.004441		0.161148	0.07705	0.03776	0.018037	0.006363	0.00707		0.466741	0.313157	0.15384	0.067531	0.031427	0.02368		0.524192	0.350407	0.173337	0.086436	0.045693	0.041506		0.555634	0.406987	0.200516	0.085857	0.035395	0.023344
29.2	0.108793	0.046823	0.01966	0.014482	0.010111	0.008154		0.149361	0.076964	0.037069	0.012876	0.005354	0.004257		0.160962	0.077182	0.037774	0.017896	0.006556	0.006356		0.467162	0.314424	0.154823	0.06825	0.030949	0.023649		0.525164	0.351946	0.174175	0.086544	0.046274	0.041854		0.556724	0.408471	0.201978	0.086241	0.035987	0.023572
29.4	0.109089	0.046882	0.019494	0.013954	0.009949	0.008073		0.150395	0.077382	0.037594	0.013325	0.005587	0.004652		0.161171	0.077333	0.037486	0.01773	0.006333	0.006053		0.467678	0.315742	0.156279	0.069137	0.031432	0.023769		0.526365	0.353682	0.175691	0.087132	0.047161	0.041643		0.558128	0.410628	0.203225	0.087304	0.036445	0.023881
29.6	0.110344	0.047281	0.020007	0.014769	0.010271	0.00866		0.150635	0.077365	0.03763	0.013208	0.005214	0.004226		0.16104	0.077482	0.037213	0.01752	0.005927	0.006104		0.468668	0.317485	0.1577	0.069799	0.032085	0.024451		0.527089	0.354891	0.176825	0.087572	0.047494	0.041474		0.558759	0.412035	0.204235	0.087623	0.036593	0.023841
29.8	0.110465	0.047013	0.019768	0.014514	0.010588	0.008745		0.150826	0.077516	0.037304	0.012991	0.00501	0.003623		0.161751	0.077496	0.037332	0.017785	0.006032	0.006248		0.469488	0.319082	0.15913	0.070332	0.032148	0.024688		0.528248	0.35672	0.17773	0.087723	0.047924	0.041588		0.559659	0.413211	0.205171	0.088097	0.036796	0.023529
30	0.11187	0.047368	0.020561	0.015101	0.011261	0.009785		0.151432	0.07786	0.037328	0.013479	0.005519	0.003614		0.162315	0.07758	0.037854	0.018193	0.005973	0.006346		0.470473	0.320951	0.160227	0.070767	0.0325	0.024959		0.528601	0.357885	0.178837	0.087899	0.047725	0.041086		0.560284	0.415086	0.206636	0.08864	0.03689	0.023673
30.2	0.112638	0.04789	0.020633	0.015364	0.011405	0.010197		0.152594	0.078901	0.038028	0.01393	0.005799	0.003926		0.162775	0.077168	0.037193	0.017695	0.005848	0.006069		0.470863	0.322533	0.161574	0.070809	0.032202	0.025154		0.529707	0.359237	0.180448	0.088605	0.047597	0.040828		0.561241	0.416807	0.208444	0.089707	0.03808	0.024285
30.4	0.113434	0.048085	0.021479	0.01621	0.012327	0.010765		0.15308	0.079451	0.038415	0.013484	0.006023	0.003693		0.163297	0.077324	0.03767	0.017742	0.006134	0.00627		0.47125	0.323918	0.162234	0.070531	0.03248	0.024379		0.530612	0.360376	0.181227	0.088879	0.047449	0.040287		0.561603	0.417733	0.209287	0.089905	0.038774	0.024261
30.6	0.113924	0.048678	0.021632	0.016948	0.012077	0.010801		0.15337	0.079541	0.038376	0.012969	0.005738	0.00327		0.163277	0.077445	0.037517	0.017543	0.006094	0.006053		0.472323	0.32512	0.162831	0.070478	0.032573	0.02408		0.531947	0.36205	0.182478	0.089593	0.047802	0.040819		0.56229	0.418609	0.210615	0.090739	0.039186	0.024343
30.8	0.11422	0.048854	0.021964	0.017193	0.011712	0.010684		0.153961	0.079889	0.038759	0.01277	0.006269	0.002951		0.163878	0.077663	0.037471	0.017609	0.005844	0.006096		0.472676	0.325855	0.162686	0.070401	0.031728	0.023642		0.532493	0.36258	0.183025	0.08891	0.04701	0.040224		0.563403	0.420216	0.212155	0.091883	0.040117	0.024998
31	0.11465	0.04947	0.022541	0.017114	0.011767	0.010675		0.154264	0.080308	0.038924	0.012794	0.006621	0.002638		0.164843	0.077828	0.038247	0.01823	0.006103	0.006554		0.473096	0.327367	0.163094	0.071269	0.032161	0.02435		0.533646	0.363571	0.183806	0.088824	0.046091	0.039528		0.564094	0.422197	0.213971	0.092969	0.041495	0.02593
31.2	0.114983	0.049991	0.022832	0.01751	0.011931	0.010877		0.154396	0.080096	0.038907	0.012398	0.006273	0.002207		0.165115	0.077981	0.038596	0.018147	0.006306	0.007216		0.474155	0.32899	0.164533	0.072127	0.032833	0.024965		0.534749	0.36469	0.184528	0.089365	0.04599	0.03942		0.565737	0.423468	0.215313	0.094143	0.042217	0.026622
31.4	0.115202	0.050053	0.022878	0.017501	0.011773	0.011085		0.154585	0.080684	0.039627	0.012286	0.006125	0.001931		0.164984	0.07768	0.038998	0.017601	0.005943	0.00732		0.474975	0.330166	0.165012	0.072624	0.033129	0.02544		0.535789	0.366284	0.185638	0.089537	0.045773	0.039294		0.566656	0.424693	0.216267	0.09485	0.042794	0.026895
31.6	0.115213	0.050108	0.022959	0.017338	0.011683	0.011017		0.154991	0.081233	0.039483	0.012334	0.006255	0.001915		0.165375	0.077488	0.03924	0.017199	0.005981	0.007106		0.475173	0.331096	0.165519	0.073042	0.033709	0.025447		0.537012	0.367491	0.186701	0.089761	0.046039	0.03969		0.56756	0.426245	0.217211	0.095704	0.043311	0.027446
31.8	0.115582	0.050618	0.023351	0.017555	0.011913	0.011648		0.155758	0.081777	0.039545	0.012577	0.006231	0.002107		0.165568	0.077951	0.039146	0.017102	0.005861	0.007339		0.475732	0.332274	0.16595	0.073755	0.034043	0.025227		0.537831	0.368912	0.187501	0.090126	0.046119	0.039729		0.568151	0.426997	0.218513	0.096132	0.043459	0.027545
32	0.115596	0.051187	0.023308	0.017213	0.011555	0.011392		0.156516	0.082017	0.039857	0.012734	0.006771	0.002046		0.166123	0.078213	0.039594	0.017326	0.00577	0.007125		0.476152	0.333532	0.16602	0.073783	0.034161	0.024765		0.538707	0.370273	0.187924	0.090583	0.046744	0.040031		0.568745	0.427978	0.219501	0.096604	0.043724	0.028043
32.2	0.116158	0.05157	0.02305	0.017295	0.011416	0.011377		0.156788	0.08231	0.039849	0.013068	0.007026	0.002422		0.166903	0.079043	0.040237	0.018026	0.006526	0.007535		0.476531	0.334651	0.166816	0.074368	0.034243	0.025058		0.53977	0.372131	0.188714	0.091505	0.047384	0.040433		0.569484	0.429268	0.220922	0.096631	0.043997	0.028245
32.4	0.116517	0.052033	0.02263	0.017285	0.011533	0.011042		0.157805	0.08232	0.039748	0.01312	0.007236	0.002749		0.167169	0.079812	0.040516	0.018423	0.006404	0.007454		0.477016	0.335333	0.167526	0.074435	0.034162	0.02467		0.540641	0.373703	0.189496	0.092094	0.047938	0.04119		0.569853	0.430984	0.222399	0.096825	0.044134	0.028178
32.6	0.116785	0.052529	0.022604	0.017619	0.011648	0.011077		0.15832	0.082406	0.039815	0.013269	0.007828	0.002981		0.167225	0.080368	0.040628	0.018007	0.006323	0.006888		0.477143	0.336101	0.167869	0.074597	0.033809	0.024777		0.5416	0.375055	0.190473	0.092414	0.048034	0.041262		0.570075	0.431843	0.223192	0.09675	0.043672	0.028147
32.8	0.116589	0.052775	0.02236	0.017563	0.011322	0.010638		0.158691	0.08303	0.040132	0.013698	0.008176	0.003733		0.167297	0.080916	0.041079	0.017919	0.006875	0.006843		0.478025	0.3375	0.168768	0.075069	0.034215	0.024976		0.542457	0.376632	0.191152	0.093075	0.048174	0.04149		0.570279	0.433253	0.224546	0.097113	0.043016	0.028184
33	0.117579	0.053165	0.022285	0.017579	0.011463	0.010584		0.159046	0.083075	0.040113	0.014117	0.008493	0.004062		0.166728	0.080931	0.040736	0.017852	0.00644	0.00637		0.478604	0.338386	0.169563	0.075463	0.034192	0.025015		0.543175	0.377562	0.191903	0.093391	0.048379	0.041573		0.570584	0.434442	0.225631	0.097429	0.043051	0.028321
33.2	0.118116	0.053412	0.022042	0.018077	0.011681	0.010822		0.160001	0.083795	0.041139	0.014638	0.009147	0.004872		0.166475	0.081204	0.040686	0.017571	0.006402	0.006168		0.479013	0.339495	0.170814	0.07608	0.033883	0.025146		0.543977	0.37889	0.19268	0.093433	0.04876	0.041854		0.571082	0.435725	0.226802	0.097834	0.043436	0.028115
33.4	0.118959	0.053861	0.022081	0.017819	0.012015	0.010922		0.160668	0.083513	0.041434	0.014919	0.009354	0.005353		0.166335	0.08125	0.040498	0.017194	0.006129	0.006491		0.479936	0.340708	0.172102	0.076573	0.034634	0.025392		0.544607	0.38051	0.1936	0.094159	0.048849	0.041915		0.571077	0.436969	0.227769	0.098377	0.042765	0.027607
33.6	0.119917	0.054014	0.022756	0.018202	0.012328	0.011045		0.161298	0.083718	0.04148	0.015287	0.00926	0.005359		0.165377	0.080762	0.039641	0.016614	0.005349	0.006404		0.48076	0.341573	0.173257	0.076712	0.034784	0.025433		0.544983	0.381646	0.194217	0.094285	0.049107	0.04254		0.570788	0.438195	0.228856	0.098881	0.042688	0.027458
33.8	0.120201	0.054046	0.02278	0.017803	0.011852	0.010968		0.161448	0.083468	0.040725	0.015262	0.008904	0.004878		0.165286	0.080574	0.039521	0.016468	0.004793	0.005702		0.481157	0.34238	0.174301	0.076726	0.034233	0.025123		0.545223	0.382795	0.194736	0.094535	0.049327	0.042582		0.571025	0.439864	0.230149	0.099492	0.04302	0.027431
34	0.121322	0.054408	0.022724	0.018047	0.011707	0.011256		0.162701	0.084268	0.041068	0.015747	0.009216	0.005175		0.165272	0.080727	0.039641	0.016608	0.004438	0.005468		0.481459	0.343131	0.174869	0.076569	0.034369	0.025029		0.545849	0.383899	0.195966	0.095149	0.049972	0.042517		0.571509	0.441782	0.231546	0.100144	0.043498	0.028026
34.2	0.122044	0.054578	0.023385	0.018146	0.011436	0.010873		0.162922	0.084508	0.041332	0.015551	0.009124	0.004802		0.165187	0.08082	0.03932	0.016652	0.004389	0.005185		0.481522	0.343655	0.175086	0.076355	0.033473	0.024604		0.546474	0.384802	0.197038	0.095619	0.049777	0.042586		0.571525	0.442821	0.233023	0.100774	0.043952	0.028123
34.4	0.122723	0.054512	0.023666	0.017801	0.010954	0.010501		0.16282	0.084341	0.041581	0.015374	0.008696	0.004307		0.165673	0.081356	0.040239	0.017384	0.004897	0.005241		0.481636	0.34379	0.175504	0.07622	0.033297	0.023843		0.546987	0.386238	0.197399	0.095891	0.04979	0.042824		0.572261	0.443885	0.234472	0.101762	0.044557	0.028377
34.6	0.122751	0.054656	0.023335	0.017511	0.009969	0.010042		0.162587	0.084366	0.04177	0.015358	0.008131	0.00394		0.16588	0.081344	0.040145	0.017632	0.004516	0.00462		0.482315	0.344059	0.17594	0.076134	0.032561	0.023846		0.547482	0.387245	0.198378	0.096187	0.049855	0.043237		0.572714	0.44535	0.235412	0.102457	0.04472	0.028237
34.8	0.123125	0.054684	0.023551	0.017029	0.009964	0.009315		0.162907	0.085254	0.042598	0.015866	0.008589	0.003952		0.166768	0.082032	0.040456	0.018431	0.004657	0.00507		0.482873	0.344976	0.176868	0.077174	0.032446	0.023791		0.547969	0.387959	0.199103	0.09586	0.049371	0.042651		0.573425	0.446843	0.236643	0.103146	0.045271	0.028801
35	0.123562	0.055301	0.023992	0.017273	0.009909	0.009098		0.163187	0.085749	0.043273	0.016387	0.008135	0.003941		0.167715	0.082309	0.041227	0.019133	0.005544	0.005339		0.483667	0.346192	0.178052	0.078194	0.032728	0.024318		0.548814	0.389508	0.199811	0.096091	0.04945	0.042607		0.573906	0.447665	0.237832	0.103766	0.045428	0.028771
35.2	0.123211	0.054846	0.02409	0.017018	0.009583	0.008711		0.162937	0.085991	0.043482	0.016317	0.007346	0.003709		0.168862	0.083081	0.041836	0.019403	0.006259	0.006346		0.484863	0.347723	0.17988	0.079269	0.033637	0.024801		0.54967	0.391184	0.201094	0.097035	0.050142	0.042976		0.575722	0.448492	0.23936	0.104678	0.045646	0.029271
35.4	0.123531	0.055221	0.024802	0.016961	0.00988	0.008901		0.16294	0.08649	0.044215	0.016471	0.007126	0.003944		0.169091	0.083173	0.042073	0.019211	0.006185	0.006565		0.48556	0.3489	0.180235	0.080248	0.03361	0.024878		0.550557	0.39274	0.202186	0.097623	0.050314	0.043495		0.576283	0.449522	0.240653	0.105427	0.046171	0.029637
35.6	0.123605	0.055585	0.025079	0.017103	0.009912	0.00885		0.163145	0.08719	0.044599	0.017383	0.00757	0.003994		0.170168	0.08354	0.04242	0.019441	0.006483	0.006611		0.485996	0.350011	0.180877	0.080915	0.034073	0.025177		0.55141	0.393887	0.203044	0.098128	0.050675	0.04362		0.577001	0.450574	0.242183	0.106085	0.046529	0.030169
35.8	0.124517	0.056241	0.025762	0.017522	0.010063	0.009509		0.163395	0.087173	0.044734	0.017284	0.007326	0.003557		0.171274	0.084473	0.042818	0.020262	0.007543	0.007352		0.486722	0.351179	0.181698	0.081101	0.034331	0.025025		0.552283	0.395077	0.203749	0.098677	0.051205	0.043743		0.578026	0.451516	0.242908	0.10652	0.047222	0.03061
36	0.124841	0.056566	0.025988	0.017404	0.010086	0.009273		0.163365	0.087653	0.045404	0.017474	0.00776	0.003852		0.172031	0.084245	0.042809	0.020931	0.00775	0.007461		0.486835	0.352226	0.182103	0.081276	0.034213	0.025069		0.55254	0.39587	0.20403	0.098747	0.050951	0.04344		0.578888	0.452871	0.243949	0.106723	0.04751	0.030735
36.2	0.124781	0.056967	0.026148	0.017509	0.01067	0.009418		0.16327	0.088054	0.045682	0.017307	0.007959	0.003975		0.17331	0.085025	0.043473	0.02178	0.008961	0.008326		0.487193	0.352945	0.182588	0.081915	0.034619	0.025207		0.553219	0.397247	0.205054	0.099413	0.050744	0.043692		0.579464	0.453942	0.244576	0.10696	0.047862	0.030908
36.4	0.124899	0.057263	0.026298	0.017548	0.011197	0.009495		0.163684	0.088113	0.046025	0.017169	0.008423	0.004314		0.172854	0.084667	0.043142	0.02087	0.00876	0.008035		0.487568	0.354162	0.183179	0.082577	0.035299	0.025237		0.553638	0.398545	0.205979	0.099939	0.051062	0.044361		0.579874	0.4548	0.245422	0.1071	0.047734	0.031178
36.6	0.124973	0.05734	0.026114	0.017575	0.01133	0.009496		0.163495	0.087945	0.046392	0.017287	0.009032	0.004517		0.17293	0.085107	0.043115	0.020881	0.008985	0.007762		0.487673	0.355327	0.183422	0.082399	0.03516	0.025062		0.553843	0.39933	0.206411	0.100128	0.050495	0.043488		0.580217	0.455858	0.24638	0.10732	0.047657	0.031039
36.8	0.125343	0.057333	0.025784	0.017142	0.011409	0.009436		0.163592	0.087816	0.046492	0.017464	0.009309	0.004891		0.172495	0.084993	0.043144	0.020624	0.009229	0.007806		0.488266	0.356459	0.184376	0.082873	0.035654	0.025351		0.554404	0.400403	0.207244	0.100856	0.050141	0.043718		0.580645	0.457177	0.24693	0.107581	0.047333	0.030961
37	0.126939	0.057809	0.026623	0.017953	0.012178	0.010012		0.164029	0.087972	0.046546	0.017733	0.009413	0.005051		0.171939	0.084834	0.043043	0.020303	0.008758	0.007264		0.488486	0.357371	0.185851	0.083139	0.036195	0.025408		0.554883	0.40145	0.208243	0.101144	0.050094	0.043736		0.580631	0.457409	0.246991	0.107765	0.047067	0.030715
37.2	0.12757	0.057974	0.026511	0.018455	0.012368	0.01038		0.164383	0.08769	0.046765	0.017489	0.00901	0.004978		0.171804	0.084857	0.043408	0.020188	0.008978	0.007338		0.488786	0.358115	0.187159	0.082951	0.036155	0.025529		0.554899	0.402441	0.209037	0.101063	0.049778	0.043341		0.580266	0.458064	0.247278	0.107578	0.04638	0.030486
37.4	0.128719	0.057937	0.026567	0.018477	0.012471	0.010723		0.164634	0.087453	0.046508	0.017231	0.008826	0.004409		0.17145	0.084317	0.042953	0.019374	0.007998	0.006775		0.489454	0.359292	0.188081	0.083257	0.036919	0.025697		0.554872	0.403651	0.209981	0.101828	0.050044	0.043487		0.579815	0.458748	0.247917	0.107823	0.045941	0.030025
37.6	0.129042	0.057516	0.026578	0.01859	0.012045	0.010978		0.165648	0.087956	0.046247	0.017669	0.009111	0.003969		0.171429	0.084696	0.043044	0.019239	0.007714	0.006879		0.490034	0.360349	0.189262	0.083403	0.037049	0.025851		0.555601	0.404717	0.211025	0.102336	0.050625	0.043925		0.578945	0.458998	0.247888	0.108003	0.045498	0.029835
37.8	0.129547	0.057875	0.026439	0.018645	0.011975	0.010834		0.166135	0.087831	0.04585	0.017618	0.009003	0.003159		0.171437	0.084925	0.043437	0.019542	0.007467	0.006619		0.490123	0.361004	0.189698	0.0833	0.036812	0.025413		0.556093	0.405862	0.212076	0.102845	0.051118	0.04408		0.578766	0.459471	0.248675	0.108176	0.045014	0.029514
38	0.130071	0.057748	0.026338	0.018472	0.011976	0.01073		0.16643	0.087433	0.045341	0.017009	0.008806	0.002432		0.171758	0.085144	0.043542	0.019442	0.007384	0.006634		0.490734	0.361789	0.190662	0.083246	0.037069	0.025385		0.556748	0.407325	0.213043	0.103324	0.051567	0.044177		0.578967	0.460148	0.249264	0.108575	0.044672	0.029485
38.2	0.130233	0.057852	0.026734	0.018486	0.011745	0.010681		0.166594	0.087362	0.045385	0.016865	0.008751	0.001879		0.171659	0.08506	0.043824	0.019183	0.007301	0.006354		0.491348	0.362898	0.19181	0.083439	0.036994	0.025595		0.557513	0.408446	0.214136	0.104109	0.05156	0.044337		0.578795	0.460687	0.250282	0.108775	0.044367	0.028838
38.4	0.130488	0.057744	0.026171	0.018364	0.011517	0.010839		0.166931	0.087267	0.045108	0.016714	0.008514	0.001766		0.171974	0.085147	0.04403	0.019595	0.007336	0.006269		0.491881	0.363925	0.193754	0.083644	0.037394	0.025659		0.558177	0.409868	0.214952	0.104415	0.051805	0.044923		0.579366	0.461702	0.250916	0.109447	0.044093	0.029212
38.6	0.130807	0.058329	0.026217	0.019164	0.011787	0.010973		0.167725	0.088157	0.045376	0.017232	0.008823	0.001988		0.172395	0.085034	0.043598	0.019355	0.006705	0.006023		0.492473	0.364606	0.195035	0.083771	0.037572	0.025709		0.559021	0.410986	0.216252	0.104819	0.052306	0.045324		0.578992	0.462377	0.25107	0.109213	0.043759	0.028471
38.8	0.130932	0.058493	0.026445	0.019249	0.011941	0.010626		0.168596	0.088823	0.045786	0.017403	0.009191	0.002108		0.17288	0.085785	0.043962	0.01974	0.007215	0.006612		0.492882	0.365483	0.196485	0.084717	0.037776	0.025543		0.559957	0.41226	0.217278	0.104991	0.05289	0.045574		0.579228	0.463081	0.252001	0.109818	0.043986	0.028462
39	0.131066	0.058497	0.026538	0.019493	0.011463	0.0106		0.169138	0.089185	0.046065	0.01778	0.009119	0.002286		0.173848	0.08614	0.044354	0.020104	0.007617	0.007071		0.493336	0.366391	0.197903	0.085075	0.038038	0.02579		0.560822	0.413679	0.218443	0.105485	0.053892	0.045898		0.579432	0.463153	0.253409	0.11022	0.043668	0.028131
39.2	0.131335	0.059022	0.027196	0.019515	0.011456	0.010615		0.169174	0.089131	0.046275	0.017421	0.008926	0.002059		0.174236	0.086233	0.044194	0.019734	0.00723	0.007221		0.493815	0.367344	0.19867	0.085319	0.038019	0.025637		0.56223	0.41551	0.219893	0.106534	0.054656	0.04678		0.580042	0.464336	0.2551	0.111484	0.044422	0.028616
39.4	0.132153	0.060161	0.027749	0.020159	0.01198	0.011359		0.169687	0.08919	0.047052	0.017342	0.008916	0.002317		0.174163	0.086382	0.044132	0.019887	0.006859	0.007283		0.494279	0.368137	0.199165	0.08556	0.037293	0.025693		0.563464	0.416857	0.220932	0.107234	0.055143	0.047512		0.580229	0.465233	0.256322	0.112375	0.044211	0.028465
39.6	0.132734	0.061015	0.028037	0.020251	0.012539	0.011724		0.169691	0.089638	0.047176	0.017486	0.009105	0.002227		0.174822	0.086606	0.044242	0.020227	0.007371	0.007309		0.494664	0.369253	0.19984	0.085668	0.037498	0.026056		0.564458	0.418281	0.222087	0.108316	0.055798	0.048209		0.580918	0.466308	0.258145	0.113224	0.044737	0.02898
39.8	0.133275	0.061342	0.028184	0.020318	0.012433	0.011499		0.169587	0.08967	0.047257	0.016903	0.009064	0.002409		0.175986	0.087522	0.044635	0.021247	0.008288	0.007999		0.494841	0.369927	0.200159	0.086011	0.037304	0.026132		0.565415	0.419355	0.223126	0.109082	0.056422	0.048816		0.581932	0.467596	0.259231	0.113987	0.045501	0.029467
40	0.1335	0.062034	0.028145	0.020394	0.013118	0.011439		0.169946	0.09031	0.047578	0.017339	0.0094	0.003157		0.175402	0.086753	0.043906	0.021029	0.007637	0.007646		0.495108	0.371027	0.200594	0.087089	0.037639	0.026771		0.565997	0.420165	0.224359	0.109588	0.05673	0.04914		0.582268	0.469066	0.26089	0.114525	0.045937	0.029545
40.2	0.133861	0.062746	0.028636	0.020529	0.013379	0.011795		0.170588	0.090708	0.047628	0.017289	0.009271	0.003531		0.175783	0.086879	0.044611	0.02121	0.00802	0.008071		0.495028	0.371531	0.200474	0.087795	0.037852	0.026806		0.565697	0.420619	0.224788	0.109652	0.05677	0.049021		0.583023	0.470209	0.261978	0.115222	0.046522	0.029959
40.4	0.13466	0.063208	0.02922	0.020507	0.013585	0.011848		0.170938	0.090845	0.047501	0.017628	0.009466	0.003815		0.175235	0.086461	0.044115	0.02045	0.008098	0.00776		0.494897	0.372126	0.200371	0.088155	0.037969	0.026584		0.565191	0.421277	0.225253	0.109646	0.055921	0.048464		0.583653	0.471548	0.26344	0.116057	0.047134	0.030271
40.6	0.13539	0.063563	0.028806	0.020453	0.013443	0.01193		0.170977	0.090813	0.047291	0.018345	0.00944	0.004171		0.174975	0.086618	0.044269	0.020539	0.008539	0.007168		0.495123	0.372356	0.200435	0.087798	0.037543	0.026456		0.565432	0.421808	0.225862	0.10952	0.055719	0.047686		0.584493	0.473124	0.264805	0.116745	0.047876	0.030721
40.8	0.136252	0.06409	0.029252	0.020782	0.013861	0.012145		0.170935	0.091312	0.047216	0.018638	0.00899	0.004034		0.174775	0.086406	0.044479	0.02014	0.008977	0.007049		0.495745	0.373194	0.201011	0.088533	0.037569	0.027103		0.566072	0.422655	0.227202	0.109997	0.0561	0.047931		0.585243	0.473702	0.265557	0.117038	0.047832	0.031094
41	0.13699	0.064217	0.029712	0.021078	0.013955	0.012359		0.170881	0.091539	0.047066	0.018544	0.008748	0.003851		0.17447	0.086598	0.044393	0.020312	0.009063	0.007061		0.496335	0.37402	0.201772	0.08882	0.037891	0.027271		0.565943	0.422984	0.227857	0.110429	0.056198	0.04749		0.585374	0.473881	0.266814	0.117175	0.048012	0.031209
41.2	0.137543	0.064167	0.029482	0.020997	0.013969	0.012449		0.171463	0.092202	0.047795	0.019253	0.008729	0.004163		0.174937	0.087309	0.045243	0.021126	0.009483	0.007809		0.496685	0.374271	0.201631	0.088593	0.037533	0.02697		0.565627	0.42334	0.228347	0.110698	0.055911	0.046705		0.585601	0.474175	0.267832	0.117255	0.047792	0.031322
41.4	0.137947	0.063873	0.028925	0.02027	0.013596	0.012154		0.171953	0.092642	0.048113	0.019405	0.008276	0.003798		0.174468	0.087112	0.044678	0.02084	0.00911	0.007413		0.497198	0.375777	0.201832	0.08912	0.038349	0.027465		0.566094	0.424524	0.229021	0.111518	0.056205	0.046606		0.58567	0.474955	0.269093	0.117449	0.048113	0.031295
41.6	0.138094	0.063972	0.029281	0.020025	0.013907	0.011997		0.172351	0.092664	0.048412	0.019871	0.008069	0.003943		0.174419	0.08769	0.044868	0.020714	0.008903	0.007686		0.49785	0.376824	0.202603	0.089252	0.038519	0.027839		0.566968	0.425206	0.229299	0.111772	0.055862	0.046061		0.585575	0.475025	0.269654	0.117874	0.047791	0.031439
41.8	0.137777	0.063732	0.028934	0.019838	0.013808	0.011298		0.172945	0.093133	0.048947	0.02008	0.00815	0.004425		0.174424	0.087764	0.045066	0.020738	0.008991	0.007595		0.498126	0.377664	0.203002	0.08974	0.038802	0.028019		0.567567	0.425994	0.23004	0.111954	0.056038	0.046078		0.58642	0.475985	0.270867	0.118265	0.048592	0.03166
42	0.137492	0.063482	0.028734	0.019286	0.01292	0.011306		0.173193	0.093312	0.048757	0.0194	0.007976	0.00451		0.174293	0.087623	0.044681	0.020394	0.008712	0.007519		0.499041	0.378951	0.204509	0.090554	0.03971	0.028447		0.567717	0.426123	0.230027	0.111922	0.055365	0.045007		0.587376	0.477292	0.271889	0.119199	0.04904	0.032341
42.2	0.137626	0.063402	0.02878	0.019203	0.012402	0.011194		0.174047	0.094204	0.049232	0.020034	0.008507	0.00511		0.174409	0.088016	0.045178	0.020734	0.00828	0.007974		0.499005	0.379944	0.205457	0.091278	0.039839	0.028554		0.568046	0.426839	0.230464	0.111937	0.055155	0.044581		0.588148	0.478059	0.272832	0.119675	0.049382	0.032488
42.4	0.138204	0.06324	0.028685	0.019304	0.012461	0.011097		0.174381	0.094592	0.049442	0.019935	0.008526	0.005174		0.174791	0.088559	0.045429	0.020921	0.007985	0.00827		0.499512	0.380655	0.206778	0.091704	0.039986	0.028467		0.567994	0.427579	0.230762	0.111483	0.054785	0.043942		0.58832	0.478765	0.273303	0.119989	0.049618	0.032818
42.6	0.138723	0.063776	0.028983	0.019443	0.01245	0.011031		0.175167	0.095437	0.050357	0.020269	0.008693	0.005548		0.175409	0.088764	0.045858	0.020688	0.007594	0.008484		0.49949	0.381295	0.207612	0.092127	0.040199	0.028295		0.568575	0.428409	0.231295	0.111888	0.05514	0.043892		0.587861	0.479293	0.273921	0.120328	0.050178	0.032249
42.8	0.138671	0.063553	0.029503	0.019213	0.012241	0.011126		0.175297	0.095316	0.050626	0.019752	0.008789	0.005216		0.175826	0.089838	0.046551	0.021288	0.007796	0.008971		0.500266	0.382613	0.20879	0.092871	0.040377	0.028522		0.56931	0.429759	0.232369	0.112825	0.055893	0.044189		0.588542	0.480355	0.275409	0.121524	0.051165	0.033426
43	0.139466	0.064278	0.030119	0.019594	0.012416	0.011766		0.175553	0.095757	0.05112	0.019516	0.008524	0.005142		0.176076	0.090209	0.04642	0.021182	0.007719	0.009093		0.500492	0.383313	0.209805	0.093043	0.040403	0.028948		0.5699	0.431075	0.233234	0.113525	0.056187	0.044225		0.589332	0.480831	0.277059	0.122266	0.051158	0.033864
43.2	0.140188	0.064883	0.030339	0.019777	0.012375	0.011916		0.175348	0.095494	0.051554	0.018926	0.008744	0.004923		0.175533	0.089849	0.046004	0.020616	0.006992	0.008432		0.500718	0.384186	0.210607	0.093326	0.040316	0.028563		0.571	0.432853	0.234092	0.114343	0.056292	0.045079		0.589732	0.481975	0.278025	0.123339	0.051689	0.034387
43.4	0.140779	0.065222	0.030385	0.019636	0.012257	0.012211		0.175063	0.0952	0.05118	0.018274	0.008589	0.004766		0.175587	0.089786	0.045851	0.02072	0.006696	0.008343		0.501562	0.38533	0.212013	0.093563	0.04063	0.029128		0.572051	0.43417	0.235263	0.114942	0.056518	0.045758		0.590432	0.482534	0.278815	0.123371	0.05132	0.03428
43.6	0.141219	0.065597	0.03051	0.019538	0.012281	0.011928		0.174756	0.095761	0.050776	0.017951	0.008917	0.004916		0.176313	0.090484	0.046137	0.02099	0.007193	0.008815		0.501731	0.386506	0.213073	0.094368	0.04126	0.029416		0.572466	0.435091	0.236273	0.115183	0.056345	0.045829		0.590955	0.483663	0.279875	0.123897	0.051632	0.034345
43.8	0.141592	0.065722	0.03031	0.019717	0.011603	0.011423		0.174787	0.095479	0.050361	0.017332	0.008938	0.004626		0.176623	0.09076	0.046335	0.021314	0.007149	0.0092		0.502036	0.387295	0.214112	0.09518	0.041806	0.029633		0.572775	0.436274	0.237049	0.115296	0.056668	0.046066		0.591394	0.48469	0.280645	0.124148	0.05221	0.034315
44	0.142357	0.066819	0.030915	0.020009	0.011954	0.012157		0.174739	0.095534	0.049915	0.017728	0.009201	0.004123		0.176075	0.089932	0.04576	0.020754	0.006596	0.008887		0.502255	0.387474	0.214861	0.095537	0.041741	0.029356		0.573176	0.436948	0.23799	0.115589	0.056628	0.046109		0.591437	0.485894	0.281478	0.124829	0.052119	0.033839
44.2	0.143573	0.067483	0.031492	0.020164	0.012069	0.012328		0.17554	0.096041	0.050252	0.018176	0.009626	0.00436		0.176319	0.089588	0.045488	0.020415	0.006861	0.009036		0.502022	0.387371	0.214881	0.0953	0.041474	0.029442		0.572811	0.437752	0.23844	0.115719	0.056143	0.045926		0.591675	0.486604	0.282128	0.124559	0.051919	0.033452
44.4	0.144362	0.06801	0.03175	0.020355	0.012569	0.012391		0.175328	0.095591	0.04988	0.017906	0.010004	0.003679		0.176545	0.089551	0.045431	0.020573	0.007471	0.008883		0.501923	0.387609	0.215578	0.095473	0.041373	0.029005		0.573181	0.43862	0.239559	0.116055	0.055797	0.045671		0.591535	0.487128	0.28257	0.124798	0.051935	0.03328
44.6	0.145108	0.068612	0.031434	0.020437	0.013218	0.012449		0.175508	0.095846	0.050038	0.01831	0.010402	0.003721		0.176075	0.088964	0.04478	0.020494	0.007313	0.00842		0.502618	0.388384	0.216571	0.095564	0.041345	0.02904		0.573941	0.439356	0.240802	0.116495	0.056628	0.046045		0.592075	0.48797	0.283343	0.124876	0.051828	0.033065
44.8	0.145479	0.069014	0.032211	0.020966	0.013836	0.01237		0.175939	0.096063	0.050058	0.018107	0.010185	0.003157		0.175899	0.088735	0.044218	0.02051	0.007009	0.008641		0.502855	0.389053	0.217248	0.095906	0.041433	0.029185		0.57494	0.440466	0.242383	0.117475	0.056934	0.047021		0.591808	0.488476	0.284075	0.124927	0.051339	0.032642
45	0.145678	0.069394	0.032567	0.021441	0.014381	0.012671		0.176354	0.095781	0.049839	0.018671	0.010033	0.003139		0.176134	0.088936	0.043939	0.021245	0.006982	0.00886		0.503485	0.389713	0.218071	0.095945	0.042056	0.029509		0.574889	0.441305	0.243052	0.118247	0.056899	0.047221		0.591609	0.488778	0.284755	0.124949	0.051037	0.031901
45.2	0.14611	0.069534	0.032629	0.021771	0.014863	0.012547		0.177074	0.096516	0.050585	0.01932	0.010296	0.0039		0.176399	0.089263	0.044712	0.022055	0.007371	0.009312		0.504027	0.390206	0.218603	0.096127	0.041929	0.029345		0.575802	0.442536	0.244453	0.11873	0.057508	0.047864		0.591865	0.489581	0.285605	0.125573	0.051026	0.032065
45.4	0.146349	0.069967	0.032636	0.022174	0.015479	0.012732		0.177304	0.096495	0.050549	0.019392	0.009843	0.003728		0.176418	0.088785	0.043856	0.021658	0.00685	0.008244		0.50441	0.391529	0.219535	0.096467	0.042006	0.029791		0.576519	0.443566	0.245668	0.119047	0.057647	0.048566		0.591746	0.490824	0.286318	0.125943	0.051173	0.031778
45.6	0.146663	0.07017	0.032701	0.022901	0.016394	0.012904		0.177994	0.096943	0.050717	0.020344	0.0105	0.004315		0.176963	0.089507	0.04451	0.02188	0.006892	0.008465		0.504885	0.392393	0.220903	0.097341	0.042352	0.02972		0.577408	0.444375	0.247075	0.119611	0.058308	0.049433		0.592314	0.491783	0.287322	0.126605	0.051811	0.031867
45.8	0.146363	0.069646	0.032152	0.023148	0.016059	0.012385		0.178741	0.098059	0.050801	0.020794	0.011516	0.00472		0.177337	0.089991	0.045396	0.022715	0.007329	0.008482		0.504934	0.392982	0.22131	0.098076	0.04192	0.029403		0.5776	0.44475	0.24802	0.119178	0.058385	0.049766		0.592781	0.492848	0.288276	0.12703	0.052557	0.032063
46	0.146402	0.069956	0.032025	0.022806	0.015941	0.012211		0.178858	0.09828	0.050222	0.020797	0.01136	0.004675		0.177454	0.090457	0.046152	0.023161	0.007495	0.008493		0.505052	0.393408	0.222419	0.098636	0.042169	0.029359		0.577159	0.445082	0.248461	0.119041	0.058182	0.049168		0.592824	0.493679	0.289462	0.127648	0.052508	0.032294
46.2	0.146645	0.069687	0.031916	0.02307	0.016146	0.011939		0.179461	0.09872	0.050699	0.021393	0.011075	0.005091		0.1778	0.091073	0.046918	0.023224	0.007272	0.008455		0.504705	0.393703	0.222806	0.098916	0.041774	0.029063		0.577554	0.446506	0.249327	0.119146	0.058996	0.049888		0.593104	0.494206	0.290293	0.128088	0.052907	0.032047
46.4	0.146652	0.0695	0.031592	0.023011	0.015773	0.011765		0.179802	0.099083	0.050819	0.021421	0.010519	0.004972		0.178226	0.091448	0.047384	0.0233	0.007681	0.008486		0.505186	0.394181	0.22377	0.09907	0.041589	0.029118		0.577592	0.447288	0.249883	0.119594	0.059242	0.049844		0.593301	0.495219	0.29153	0.128771	0.053329	0.032744
46.6	0.146836	0.069808	0.031857	0.023029	0.016033	0.011923		0.180211	0.099477	0.051233	0.021733	0.00997	0.004812		0.178495	0.091627	0.047688	0.023327	0.007826	0.008737		0.505642	0.39516	0.224603	0.099438	0.04175	0.029133		0.578378	0.448672	0.251207	0.120429	0.059795	0.050457		0.593429	0.495888	0.292926	0.129514	0.053809	0.033416
46.8	0.147136	0.069637	0.032163	0.023545	0.016212	0.012215		0.180367	0.099835	0.051656	0.021761	0.009714	0.004613		0.178882	0.092445	0.048225	0.023448	0.008179	0.008956		0.505997	0.395689	0.225545	0.099802	0.04198	0.029185		0.578667	0.449829	0.252001	0.121286	0.060071	0.050614		0.595061	0.497471	0.29489	0.130535	0.054899	0.03487
47	0.147003	0.069338	0.031287	0.022941	0.015233	0.011796		0.180487	0.100247	0.051728	0.02176	0.009229	0.004708		0.178311	0.092454	0.048352	0.023211	0.008079	0.008793		0.505896	0.396126	0.22607	0.099878	0.04187	0.029192		0.579495	0.45111	0.252564	0.121535	0.060017	0.050835		0.595553	0.49767	0.295881	0.130501	0.055078	0.034866
47.2	0.147075	0.06886	0.030742	0.022266	0.013599	0.01121		0.179931	0.099767	0.051317	0.021481	0.009098	0.004536		0.178062	0.092278	0.048177	0.022909	0.007657	0.00818		0.505881	0.396703	0.226758	0.099807	0.04208	0.02869		0.579791	0.451917	0.252966	0.121339	0.060013	0.050563		0.595384	0.498015	0.296231	0.130893	0.055296	0.03468
47.4	0.147532	0.068965	0.031035	0.021777	0.013376	0.011454		0.179632	0.099533	0.050742	0.020711	0.008164	0.004261		0.177934	0.092421	0.048379	0.022547	0.007887	0.008143		0.506547	0.397541	0.227452	0.099543	0.042343	0.02886		0.579586	0.452204	0.253005	0.121048	0.05998	0.049953		0.596321	0.498379	0.29723	0.131413	0.05578	0.03495
47.6	0.147335	0.068495	0.030719	0.021222	0.012707	0.011095		0.179165	0.099455	0.050509	0.020192	0.007797	0.003809		0.177897	0.092598	0.048792	0.022062	0.008139	0.008116		0.50665	0.398825	0.228201	0.099826	0.042903	0.0287		0.579404	0.452561	0.252993	0.120822	0.05972	0.049361		0.596712	0.499334	0.298205	0.132336	0.055934	0.034825
47.8	0.147245	0.068257	0.030403	0.020419	0.011632	0.010613		0.178909	0.098753	0.050245	0.019843	0.007441	0.003242		0.177933	0.092492	0.049034	0.021498	0.008086	0.007487		0.506867	0.399476	0.228479	0.099535	0.042737	0.028253		0.579416	0.453299	0.252998	0.12096	0.059807	0.049092		0.596778	0.499502	0.298668	0.132481	0.056044	0.034702
48	0.148208	0.06866	0.030896	0.020282	0.011893	0.01115		0.178825	0.098719	0.05103	0.020022	0.00779	0.002821		0.177622	0.091961	0.048854	0.020851	0.007625	0.00676		0.507375	0.400157	0.228451	0.099322	0.042492	0.028221		0.580119	0.453688	0.253353	0.12091	0.059765	0.048248		0.597215	0.500192	0.298917	0.133051	0.055727	0.034552
48.2	0.149446	0.069446	0.031508	0.020345	0.012145	0.011495		0.179455	0.098767	0.051937	0.020231	0.007958	0.003389		0.177446	0.0916	0.047679	0.020112	0.007592	0.006501		0.507851	0.401382	0.228878	0.099421	0.042982	0.028966		0.579987	0.454119	0.253766	0.12088	0.05974	0.047556		0.597402	0.500507	0.299353	0.132878	0.055768	0.034393
48.4	0.149756	0.069752	0.031898	0.020482	0.012583	0.011618		0.179101	0.098368	0.05195	0.01915	0.00733	0.002858		0.177826	0.091894	0.047639	0.020374	0.007912	0.006509		0.508437	0.402526	0.229535	0.100273	0.043089	0.028927		0.580629	0.454681	0.254457	0.121403	0.059912	0.047275		0.597792	0.500817	0.299822	0.133223	0.055498	0.034343
48.6	0.150228	0.070372	0.032273	0.020729	0.013194	0.012044		0.179473	0.09901	0.052702	0.020067	0.007606	0.00337		0.177622	0.091874	0.047161	0.020189	0.007684	0.006586		0.509417	0.40392	0.230037	0.100923	0.043859	0.029392		0.581099	0.455613	0.255641	0.121781	0.060208	0.047469		0.598513	0.501883	0.300621	0.133964	0.055862	0.034444
48.8	0.15064	0.070731	0.032626	0.021311	0.013653	0.01222		0.179928	0.099381	0.052963	0.020427	0.007174	0.003296		0.17803	0.092063	0.047329	0.020374	0.007751	0.006551		0.509318	0.404578	0.230269	0.101088	0.043867	0.029845		0.581703	0.45665	0.256475	0.122449	0.060275	0.047562		0.598387	0.502333	0.301749	0.134359	0.055521	0.034542
49	0.151363	0.071524	0.032672	0.022041	0.014461	0.012623		0.180437	0.099937	0.053389	0.020869	0.00758	0.003896		0.178615	0.092333	0.047773	0.020929	0.008006	0.007011		0.510257	0.405658	0.231258	0.101935	0.044143	0.030297		0.581875	0.457452	0.25739	0.122616	0.060476	0.04739		0.598795	0.502662	0.302255	0.134787	0.0554	0.034042
49.2	0.151797	0.071566	0.032624	0.022372	0.014564	0.012712		0.18061	0.100578	0.053441	0.020554	0.008309	0.004144		0.179567	0.09301	0.048616	0.0218	0.008584	0.007775		0.510937	0.406304	0.231366	0.102511	0.043607	0.030416		0.583313	0.458232	0.258872	0.123587	0.061207	0.04823		0.599239	0.503734	0.303054	0.135478	0.056135	0.034634
49.4	0.152051	0.071717	0.032465	0.022586	0.014653	0.012686		0.180858	0.100373	0.052994	0.020324	0.008772	0.003864		0.180233	0.093273	0.04848	0.021828	0.00847	0.007678		0.511323	0.407214	0.232449	0.103212	0.043505	0.030791		0.583991	0.458861	0.25963	0.124037	0.061081	0.048309		0.599175	0.504565	0.303524	0.135815	0.056427	0.034148
49.6	0.152553	0.071911	0.032514	0.022782	0.015144	0.012684		0.180542	0.100308	0.052879	0.020462	0.009164	0.003525		0.18067	0.093697	0.04906	0.021939	0.008437	0.008086		0.511677	0.407684	0.233469	0.10407	0.043824	0.030842		0.584217	0.459557	0.26041	0.124301	0.061325	0.048217		0.599307	0.505378	0.304685	0.135974	0.057051	0.034071
49.8	0.152837	0.072211	0.032387	0.022529	0.015051	0.012341		0.180899	0.10096	0.053099	0.020616	0.009738	0.003435		0.180903	0.093815	0.049466	0.022209	0.008156	0.007703		0.511654	0.407351	0.233694	0.103929	0.043038	0.030725		0.584409	0.460054	0.260471	0.124082	0.060876	0.047979		0.599317	0.505563	0.305686	0.136269	0.056944	0.033848
50	0.153421	0.072976	0.032534	0.023006	0.015287	0.012604		0.180821	0.100996	0.05271	0.020492	0.009257	0.003523		0.181388	0.093812	0.049309	0.022131	0.008299	0.007541		0.511374	0.407811	0.234856	0.104506	0.043384	0.03119		0.584887	0.460889	0.261293	0.124812	0.061121	0.04804		0.599011	0.506179	0.306727	0.136722	0.056685	0.033763
50.2	0.15387	0.073026	0.032403	0.023179	0.01507	0.012652		0.181271	0.100916	0.052832	0.020072	0.009126	0.003527		0.181903	0.094195	0.049137	0.022476	0.008072	0.008073		0.511883	0.408431	0.235707	0.10533	0.043741	0.031541		0.585675	0.461597	0.262442	0.125148	0.061359	0.048676		0.599483	0.507112	0.307682	0.136972	0.05652	0.033925
50.4	0.154085	0.073405	0.032276	0.023271	0.014692	0.012728		0.182024	0.101339	0.053226	0.020733	0.009369	0.003709		0.182138	0.094144	0.049027	0.022891	0.00828	0.008564		0.512344	0.408795	0.237079	0.1059	0.04392	0.031305		0.586145	0.462063	0.263473	0.125703	0.060926	0.048351		0.599824	0.507556	0.309193	0.137318	0.056594	0.034457
50.6	0.15438	0.073739	0.032542	0.023562	0.015485	0.012454		0.182185	0.100906	0.053563	0.02068	0.008948	0.003458		0.182712	0.094775	0.049114	0.023474	0.00859	0.009016		0.513093	0.409302	0.238197	0.106563	0.044432	0.031279		0.586703	0.463592	0.265198	0.126756	0.061678	0.048996		0.599577	0.507539	0.310159	0.137615	0.056779	0.034435
50.8	0.154643	0.073864	0.032281	0.024019	0.015244	0.012536		0.182904	0.101186	0.053856	0.020939	0.009205	0.004036		0.182552	0.094956	0.04934	0.023959	0.009008	0.009161		0.513047	0.409153	0.23898	0.106794	0.044381	0.031146		0.587315	0.46454	0.266147	0.12763	0.062018	0.049672		0.599621	0.508106	0.31091	0.138225	0.057242	0.034618
51	0.154557	0.073795	0.031917	0.023289	0.014393	0.012063		0.183457	0.101619	0.053974	0.021367	0.009532	0.004282		0.181968	0.094873	0.049081	0.02456	0.009062	0.009153		0.513048	0.409682	0.239214	0.106902	0.044207	0.030817		0.587957	0.465821	0.266875	0.127754	0.062519	0.050118		0.599542	0.508326	0.3117	0.138722	0.057414	0.034656
51.2	0.155052	0.074261	0.032332	0.023067	0.01423	0.012174		0.183203	0.101327	0.053655	0.020965	0.009705	0.004088		0.181955	0.094601	0.04918	0.024557	0.008758	0.008946		0.513333	0.409997	0.239916	0.106826	0.044993	0.030778		0.587806	0.466074	0.267081	0.127957	0.062817	0.050057		0.599636	0.508301	0.312443	0.13951	0.057016	0.034617
51.4	0.155331	0.074257	0.032817	0.022783	0.014517	0.012171		0.18387	0.10165	0.05376	0.02128	0.009662	0.004269		0.181598	0.094103	0.049081	0.024082	0.009011	0.008654		0.513727	0.410486	0.240567	0.107069	0.045104	0.030425		0.587726	0.466627	0.267362	0.128206	0.062586	0.05018		0.600092	0.509104	0.313532	0.140165	0.057609	0.035129
51.6	0.15546	0.074169	0.032749	0.022533	0.013814	0.012016		0.184983	0.102136	0.054178	0.022287	0.010819	0.004606		0.181626	0.094006	0.049235	0.023968	0.00878	0.008225		0.513904	0.41127	0.241203	0.107691	0.045424	0.03042		0.588324	0.46744	0.268215	0.128484	0.062876	0.05061		0.59991	0.509901	0.314072	0.140258	0.057421	0.034814
51.8	0.15574	0.074679	0.033286	0.022325	0.013512	0.012067		0.185076	0.101933	0.054242	0.021851	0.010563	0.004165		0.182115	0.094705	0.049696	0.024281	0.00882	0.008642		0.51401	0.411683	0.241474	0.107734	0.045317	0.030148		0.588844	0.468311	0.269244	0.129177	0.063205	0.050913		0.60059	0.510536	0.314565	0.140412	0.057173	0.034971
52	0.15657	0.075188	0.033884	0.02271	0.014118	0.012346		0.185466	0.102296	0.055171	0.022265	0.011266	0.004697		0.181972	0.094565	0.049406	0.023971	0.008475	0.008149		0.513993	0.412034	0.24158	0.108118	0.045389	0.03028		0.589287	0.469119	0.269921	0.129572	0.063308	0.051103		0.601506	0.51149	0.315587	0.141169	0.057683	0.035674
52.2	0.157351	0.076237	0.034762	0.022952	0.01472	0.012737		0.185157	0.102406	0.054978	0.022549	0.011335	0.004853		0.182442	0.095087	0.049423	0.024176	0.009015	0.008769		0.5138	0.412743	0.24239	0.10865	0.045657	0.030143		0.589681	0.470218	0.270839	0.129994	0.063778	0.051963		0.601903	0.512479	0.317041	0.141658	0.058259	0.035893
52.4	0.157755	0.076241	0.034965	0.022727	0.015239	0.012687		0.185234	0.102747	0.05493	0.022321	0.01107	0.004956		0.182457	0.095698	0.049967	0.024631	0.009343	0.008765		0.513566	0.413097	0.242406	0.109112	0.045572	0.029763		0.590597	0.471331	0.271904	0.131295	0.06485	0.053254		0.602685	0.513544	0.318167	0.142368	0.058621	0.036512
52.6	0.157845	0.075799	0.034815	0.022261	0.015059	0.012543		0.18555	0.103652	0.055184	0.023461	0.011688	0.005332		0.182312	0.095972	0.050367	0.025021	0.009631	0.009554		0.51383	0.413388	0.243071	0.109125	0.046133	0.029804		0.590483	0.471562	0.272414	0.131359	0.06537	0.053103		0.603608	0.514954	0.319704	0.143395	0.059438	0.036965
52.8	0.158182	0.075801	0.034672	0.021965	0.015008	0.012092		0.186041	0.104371	0.055694	0.023457	0.011947	0.005258		0.182335	0.095982	0.05062	0.025429	0.009521	0.009768		0.51332	0.413544	0.24313	0.108739	0.045601	0.029532		0.590388	0.47231	0.273134	0.131817	0.065159	0.052997		0.603992	0.515437	0.321096	0.143463	0.059505	0.037021
53	0.158196	0.075888	0.034652	0.021641	0.014677	0.011879		0.186018	0.104774	0.05555	0.023468	0.012073	0.005299		0.182125	0.096033	0.050781	0.025568	0.009401	0.010665		0.513889	0.413863	0.243922	0.109132	0.04547	0.02945		0.590926	0.473161	0.273761	0.132188	0.065329	0.052867		0.604523	0.516215	0.321561	0.143783	0.059707	0.03731
53.2	0.158308	0.075729	0.03473	0.021412	0.014357	0.012333		0.185143	0.104404	0.054787	0.022549	0.01157	0.004389		0.182596	0.096488	0.050922	0.025649	0.009591	0.011372		0.513976	0.414403	0.24441	0.10884	0.045201	0.029567		0.591371	0.474095	0.274354	0.133114	0.065641	0.05298		0.605222	0.517389	0.322412	0.144331	0.060583	0.038012
53.4	0.159109	0.076108	0.035265	0.021786	0.014804	0.012793		0.18519	0.104444	0.054509	0.022444	0.011322	0.004164		0.18234	0.095653	0.050563	0.024773	0.009127	0.01099		0.514357	0.415553	0.245875	0.109626	0.045543	0.030127		0.591262	0.474801	0.274842	0.133393	0.065301	0.052702		0.605198	0.517796	0.323271	0.144723	0.060862	0.037663
53.6	0.159346	0.076419	0.035259	0.021857	0.015011	0.012717		0.184644	0.10451	0.054921	0.022181	0.010872	0.003744		0.182302	0.095368	0.050436	0.024606	0.00874	0.010654		0.514674	0.416137	0.246629	0.109844	0.045971	0.030297		0.591287	0.475102	0.275215	0.133399	0.065154	0.052435		0.60548	0.51812	0.324267	0.144786	0.060726	0.037805
53.8	0.159602	0.076553	0.034569	0.022021	0.014643	0.012506		0.185186	0.105097	0.055417	0.022485	0.011045	0.003788		0.181867	0.094909	0.050125	0.024418	0.008404	0.010139		0.515158	0.416931	0.247575	0.110474	0.046154	0.030629		0.591952	0.475783	0.275801	0.133801	0.065252	0.052277		0.605709	0.51877	0.324693	0.145095	0.060878	0.037745
54	0.16015	0.076792	0.034661	0.022838	0.014637	0.012685		0.184846	0.10492	0.055247	0.021997	0.01057	0.003766		0.181917	0.094902	0.049956	0.024224	0.008526	0.009777		0.515478	0.418281	0.248993	0.111264	0.04679	0.031293		0.592498	0.475914	0.276806	0.133579	0.064749	0.051886		0.60577	0.519653	0.325525	0.145632	0.060667	0.037795
54.2	0.159793	0.076526	0.034085	0.022304	0.013941	0.011697		0.185275	0.105126	0.055576	0.021977	0.010326	0.003721		0.181855	0.094988	0.049967	0.024301	0.008713	0.009944		0.516292	0.419119	0.249838	0.111831	0.047327	0.031496		0.592761	0.476422	0.2779	0.133825	0.06464	0.051315		0.605796	0.520128	0.326202	0.14567	0.060821	0.037365
54.4	0.160127	0.076582	0.03429	0.022438	0.013966	0.011264		0.185133	0.105208	0.056229	0.022319	0.009739	0.003674		0.181736	0.09476	0.049197	0.024105	0.008834	0.008867		0.516913	0.419764	0.251012	0.112011	0.047626	0.031187		0.593287	0.47696	0.278954	0.13413	0.06466	0.050969		0.605763	0.520334	0.327166	0.146378	0.061512	0.037589
54.6	0.160763	0.077083	0.034254	0.022833	0.014151	0.011597		0.184866	0.104961	0.056254	0.022034	0.009121	0.003665		0.182136	0.09519	0.049087	0.02459	0.008874	0.008458		0.51771	0.420859	0.252144	0.112557	0.048165	0.031475		0.593277	0.4778	0.279239	0.134358	0.064989	0.051093		0.605664	0.520937	0.327914	0.147532	0.061986	0.037561
54.8	0.161305	0.077678	0.034315	0.023508	0.014218	0.012015		0.185518	0.105855	0.056606	0.022712	0.009488	0.004253		0.181532	0.094464	0.048568	0.024424	0.008678	0.008009		0.518132	0.421882	0.253199	0.112975	0.048547	0.031782		0.594123	0.478279	0.279985	0.134109	0.064881	0.051023		0.605898	0.521784	0.328511	0.148329	0.062337	0.037523
55	0.16196	0.078003	0.034549	0.023807	0.014619	0.012171		0.186027	0.106231	0.056989	0.023221	0.009799	0.004576		0.182138	0.094595	0.048461	0.024648	0.00855	0.007732		0.51858	0.423104	0.254121	0.113705	0.049405	0.032178		0.594247	0.478727	0.280702	0.134513	0.065316	0.051054		0.606648	0.522794	0.329922	0.149242	0.062875	0.037997
55.2	0.162463	0.078503	0.034803	0.023675	0.014517	0.012342		0.186334	0.105985	0.057128	0.023332	0.01003	0.004926		0.18276	0.094604	0.049021	0.0246	0.008807	0.007809		0.519143	0.423589	0.255057	0.114217	0.050075	0.032417		0.594764	0.479382	0.281456	0.134929	0.065594	0.051477		0.607058	0.523164	0.330897	0.150028	0.063183	0.038161
55.4	0.163166	0.079234	0.035049	0.023705	0.014528	0.012501		0.187201	0.106156	0.05725	0.02377	0.010441	0.005176		0.183261	0.095037	0.04911	0.02462	0.009291	0.007794		0.519638	0.424307	0.255712	0.115042	0.050056	0.03256		0.594975	0.479737	0.28209	0.135323	0.065429	0.051243		0.606986	0.524124	0.331601	0.150216	0.063772	0.038119
55.6	0.163779	0.079977	0.03496	0.023799	0.014437	0.012713		0.187166	0.105723	0.057076	0.023781	0.010612	0.005138		0.184318	0.095794	0.049676	0.025018	0.00955	0.008075		0.520207	0.424989	0.256664	0.115674	0.050427	0.033075		0.595226	0.480131	0.28274	0.135803	0.065646	0.05129		0.607226	0.524883	0.332262	0.150706	0.064118	0.037738
55.8	0.164163	0.080374	0.035431	0.02393	0.014775	0.013155		0.186643	0.104962	0.056422	0.023146	0.009621	0.004941		0.184973	0.096497	0.050443	0.025057	0.00991	0.008633		0.519995	0.425125	0.256819	0.115952	0.050506	0.033108		0.595232	0.480448	0.283377	0.136108	0.06581	0.051239		0.608147	0.525835	0.333519	0.151573	0.064703	0.037968
56	0.164123	0.080334	0.035393	0.023811	0.014722	0.013059		0.187075	0.105292	0.056632	0.024008	0.010641	0.005466		0.185417	0.096633	0.050795	0.02474	0.009917	0.008374		0.520023	0.425005	0.25738	0.11688	0.050451	0.033018		0.595083	0.480706	0.283251	0.136044	0.065801	0.051162		0.608209	0.526296	0.334431	0.151955	0.065089	0.037842
56.2	0.164931	0.081077	0.035913	0.023839	0.015426	0.013675		0.18683	0.105406	0.056265	0.024019	0.010351	0.005216		0.185801	0.097201	0.051149	0.024951	0.010236	0.009148		0.520032	0.42521	0.257831	0.116728	0.050306	0.032496		0.595852	0.481496	0.283766	0.136609	0.066892	0.051503		0.608773	0.527317	0.335514	0.152773	0.065558	0.037855
56.4	0.164679	0.080382	0.035544	0.022773	0.014837	0.013332		0.187334	0.105642	0.056904	0.024384	0.010497	0.005507		0.185498	0.097589	0.051317	0.024511	0.01016	0.009198		0.520503	0.425529	0.258015	0.117122	0.05051	0.032539		0.595622	0.481657	0.284468	0.136957	0.067339	0.051334		0.609305	0.527748	0.336399	0.153425	0.065983	0.037813
56.6	0.164334	0.080689	0.035421	0.022577	0.014611	0.013204		0.187516	0.105919	0.057268	0.024882	0.010721	0.005663		0.185415	0.097895	0.05177	0.02472	0.010352	0.009856		0.521275	0.426015	0.259121	0.117625	0.050741	0.03291		0.595239	0.482321	0.285445	0.137185	0.067583	0.051239		0.609499	0.527788	0.337461	0.153743	0.065706	0.037607
56.8	0.16476	0.081362	0.035675	0.02293	0.014874	0.01366		0.187669	0.106057	0.05772	0.024873	0.010601	0.005394		0.185506	0.098383	0.051938	0.024691	0.010418	0.010075		0.520935	0.426324	0.25915	0.117121	0.049985	0.032854		0.595298	0.483791	0.286427	0.138338	0.067837	0.051437		0.609173	0.527477	0.337748	0.153428	0.065502	0.037749
57	0.164358	0.081126	0.035824	0.022781	0.014337	0.013763		0.187788	0.106067	0.057746	0.024504	0.010317	0.00536		0.185694	0.098318	0.051806	0.02473	0.010036	0.010228		0.520996	0.426921	0.259634	0.117154	0.049827	0.032949		0.595548	0.484731	0.286759	0.138811	0.068186	0.051053		0.609425	0.527763	0.33831	0.15365	0.065516	0.038336
57.2	0.16483	0.081152	0.036135	0.022911	0.014359	0.013954		0.187758	0.106491	0.058143	0.024223	0.010467	0.005144		0.18574	0.098575	0.051773	0.024542	0.009837	0.010119		0.520794	0.427474	0.260197	0.117129	0.050018	0.03325		0.59587	0.485632	0.287751	0.139438	0.068473	0.051308		0.609667	0.528088	0.339116	0.153788	0.06601	0.038207
57.4	0.164802	0.081383	0.035959	0.023032	0.014339	0.013816		0.188559	0.10704	0.058657	0.024577	0.010655	0.005633		0.185599	0.098168	0.05201	0.024504	0.009812	0.009747		0.521057	0.428191	0.260523	0.117432	0.05011	0.033712		0.596527	0.486489	0.289132	0.14026	0.068834	0.051904		0.609162	0.527723	0.339262	0.153905	0.065595	0.038215
57.6	0.164692	0.081478	0.035767	0.022985	0.014158	0.013196		0.188634	0.107486	0.059147	0.024087	0.010609	0.005623		0.185802	0.098106	0.05228	0.024499	0.009967	0.009781		0.520766	0.428363	0.260767	0.116954	0.049502	0.033016		0.59708	0.487053	0.289704	0.140333	0.069195	0.051764		0.609355	0.527801	0.339773	0.154013	0.065206	0.038764
57.8	0.164976	0.081368	0.035781	0.023367	0.01394	0.013022		0.189238	0.108106	0.059204	0.024246	0.01117	0.005452		0.18523	0.097769	0.052045	0.024495	0.009851	0.009003		0.520723	0.428644	0.261362	0.116788	0.048647	0.032725		0.597526	0.488006	0.290867	0.141073	0.069294	0.051684		0.609107	0.528026	0.340211	0.154431	0.065137	0.0386
58	0.165876	0.081694	0.036931	0.024152	0.01468	0.013192		0.189276	0.108385	0.059076	0.023872	0.010907	0.005303		0.185595	0.098135	0.052344	0.024659	0.010057	0.008447		0.520842	0.429362	0.261947	0.117116	0.048742	0.03301		0.598375	0.489204	0.291967	0.141402	0.069361	0.052431		0.60914	0.528083	0.341422	0.154959	0.06496	0.038678
58.2	0.166209	0.081836	0.037285	0.023599	0.014503	0.012675		0.188774	0.108149	0.058584	0.023195	0.01013	0.004803		0.185229	0.097824	0.052167	0.024767	0.010081	0.008104		0.520848	0.429901	0.262649	0.117455	0.048939	0.033104		0.599078	0.490378	0.292934	0.142231	0.069724	0.05267		0.60879	0.528156	0.342276	0.155206	0.065364	0.038953
58.4	0.167232	0.082017	0.037668	0.023664	0.014984	0.012998		0.18924	0.108287	0.058936	0.023065	0.010102	0.004825		0.185122	0.097749	0.051937	0.025036	0.010041	0.007885		0.521368	0.430774	0.263544	0.117574	0.049207	0.033457		0.599573	0.490824	0.293615	0.142153	0.069545	0.053052		0.608801	0.528095	0.342916	0.156191	0.065815	0.039486
58.6	0.167903	0.082625	0.038013	0.024435	0.015333	0.013547		0.189913	0.108746	0.059217	0.023615	0.010461	0.005291		0.184861	0.097503	0.051922	0.025384	0.009981	0.007817		0.520533	0.431023	0.263996	0.117662	0.048858	0.033062		0.5995	0.491584	0.294085	0.142282	0.069635	0.053178		0.608542	0.528164	0.34304	0.156423	0.06535	0.038648
58.8	0.167961	0.082998	0.038421	0.02479	0.015778	0.013362		0.190424	0.109033	0.059411	0.023712	0.010531	0.005037		0.184668	0.097161	0.052041	0.02528	0.009907	0.007403		0.520647	0.431431	0.264669	0.117888	0.049117	0.033486		0.600033	0.492395	0.295233	0.142602	0.070174	0.053555		0.608901	0.528475	0.343873	0.15731	0.065482	0.039075
59	0.168143	0.083069	0.038291	0.024698	0.015655	0.013155		0.190891	0.109343	0.059515	0.023828	0.010881	0.005188		0.184691	0.096805	0.051999	0.025429	0.009482	0.007328		0.520362	0.431388	0.264982	0.117887	0.049328	0.033662		0.599772	0.49252	0.295553	0.143122	0.069929	0.053338		0.608972	0.529187	0.344838	0.158085	0.065826	0.039651
59.2	0.168151	0.082967	0.037709	0.023765	0.014896	0.012595		0.191488	0.109639	0.059782	0.024277	0.011733	0.005508		0.184546	0.096917	0.052593	0.025489	0.010186	0.008026		0.520605	0.431369	0.265107	0.117934	0.048916	0.033365		0.600412	0.493866	0.296658	0.143533	0.070187	0.053779		0.60888	0.529335	0.345264	0.158573	0.065765	0.039402
59.4	0.16878	0.083187	0.037532	0.023559	0.014782	0.012418		0.191399	0.109269	0.059033	0.024106	0.011491	0.004693		0.184798	0.096732	0.052849	0.025362	0.010135	0.007985		0.521085	0.43142	0.265643	0.118614	0.049248	0.03337		0.600739	0.494152	0.296957	0.144169	0.070305	0.054085		0.608517	0.529858	0.345309	0.158428	0.065705	0.038996
59.6	0.168941	0.083211	0.03739	0.023743	0.014721	0.012182		0.191253	0.109232	0.058714	0.024118	0.011093	0.004595		0.184752	0.096843	0.052908	0.025251	0.009733	0.008196		0.52131	0.431754	0.266869	0.119436	0.049755	0.03399		0.600988	0.494797	0.297727	0.144543	0.070489	0.053922		0.608816	0.530459	0.34567	0.159066	0.065871	0.038839
59.8	0.16973	0.083241	0.038133	0.024179	0.014868	0.01251		0.192025	0.109338	0.058287	0.024401	0.011283	0.0048		0.184091	0.09669	0.05293	0.024801	0.009517	0.008255		0.521254	0.432424	0.267627	0.120256	0.050445	0.0342		0.601001	0.494963	0.297859	0.144779	0.070478	0.053844		0.609	0.531103	0.346512	0.15937	0.066065	0.038876
60	0.169541	0.083059	0.038074	0.023862	0.014582	0.012027		0.191889	0.109449	0.058311	0.024289	0.011416	0.004291		0.184384	0.096742	0.053325	0.024752	0.009478	0.008385		0.52144	0.432855	0.268317	0.120957	0.050522	0.033941		0.601016	0.495103	0.298106	0.144562	0.070111	0.053764		0.608908	0.531588	0.346871	0.159444	0.065865	0.038376
60.2	0.170156	0.083611	0.037884	0.023697	0.014888	0.012064		0.192279	0.109585	0.058524	0.024419	0.011055	0.004546		0.1844	0.097115	0.053398	0.024962	0.009417	0.008821		0.522167	0.433831	0.269079	0.121333	0.051032	0.034108		0.601278	0.49591	0.298683	0.144844	0.070683	0.053911		0.609331	0.532251	0.34719	0.160185	0.066004	0.038789
60.4	0.170065	0.083217	0.037525	0.022972	0.014231	0.01189		0.192254	0.109499	0.058952	0.024817	0.010905	0.004337		0.183653	0.096581	0.053388	0.024568	0.008964	0.008442		0.52307	0.434886	0.269899	0.122694	0.05149	0.034608		0.600773	0.496396	0.299455	0.144668	0.070508	0.054542		0.608851	0.532146	0.347686	0.160219	0.06609	0.038662
60.6	0.170066	0.083609	0.037433	0.023081	0.013957	0.011917		0.192442	0.109489	0.059099	0.024811	0.010847	0.004303		0.183308	0.097219	0.053439	0.024772	0.008785	0.008583		0.523787	0.435916	0.271059	0.123467	0.052291	0.03489		0.601137	0.4972	0.300147	0.145193	0.071073	0.054992		0.608782	0.532302	0.348167	0.160672	0.065579	0.038721
60.8	0.170289	0.083427	0.037432	0.023333	0.013892	0.012042		0.193218	0.109855	0.059959	0.024996	0.011046	0.004529		0.183405	0.097403	0.053109	0.025072	0.008684	0.008782		0.523909	0.436774	0.271161	0.12369	0.052299	0.034447		0.60146	0.497674	0.300321	0.145768	0.071178	0.055334		0.608899	0.533089	0.348585	0.160845	0.066376	0.039111
61	0.170577	0.083107	0.037539	0.022802	0.013472	0.011493		0.193295	0.109648	0.060428	0.024682	0.011195	0.004676		0.183851	0.097676	0.053123	0.025849	0.00835	0.008832		0.524604	0.437928	0.272028	0.124526	0.053143	0.034596		0.601708	0.497675	0.300799	0.145719	0.070927	0.054756		0.609251	0.533565	0.349257	0.160838	0.0665	0.038804
61.2	0.171429	0.083749	0.037915	0.023007	0.014014	0.011499		0.193135	0.10995	0.060582	0.024932	0.010615	0.00474		0.183974	0.097928	0.053142	0.025305	0.008253	0.008772		0.52485	0.438579	0.272761	0.125064	0.053537	0.034428		0.602224	0.497697	0.301634	0.145636	0.070779	0.054809		0.609486	0.534405	0.349888	0.161165	0.06671	0.03893
61.4	0.171966	0.084683	0.038326	0.023313	0.014506	0.01221		0.193315	0.109688	0.060316	0.024455	0.010246	0.005033		0.184416	0.098314	0.053679	0.025358	0.008752	0.009241		0.525368	0.439473	0.273309	0.125282	0.053396	0.033979		0.602532	0.49832	0.303122	0.146063	0.071324	0.055381		0.609554	0.534896	0.350641	0.161209	0.066632	0.039244
61.6	0.172659	0.085265	0.039134	0.024156	0.014975	0.012565		0.193052	0.109898	0.06041	0.024326	0.010085	0.005013		0.184982	0.098192	0.053589	0.025318	0.008678	0.009324		0.525531	0.439577	0.274008	0.125272	0.053317	0.033477		0.602506	0.498477	0.303184	0.146234	0.070922	0.054767		0.610342	0.535566	0.351829	0.161982	0.067167	0.039528
61.8	0.172979	0.085099	0.039243	0.024216	0.015208	0.012967		0.193233	0.110083	0.060846	0.02409	0.010585	0.00505		0.185141	0.098444	0.053748	0.025663	0.009121	0.009241		0.525515	0.439614	0.274318	0.125191	0.052754	0.033197		0.60313	0.499403	0.304253	0.147155	0.071223	0.055658		0.610134	0.535477	0.352705	0.161883	0.067091	0.039234
62	0.174276	0.0861	0.040573	0.025054	0.016592	0.014001		0.193367	0.110093	0.061555	0.023793	0.010186	0.005583		0.186045	0.099033	0.054144	0.025492	0.009235	0.009949		0.525675	0.44027	0.275026	0.125892	0.052865	0.033387		0.603701	0.500163	0.304674	0.147509	0.070967	0.055636		0.610386	0.535965	0.353968	0.162243	0.067319	0.039226
62.2	0.174259	0.086336	0.040373	0.024855	0.016256	0.014097		0.193964	0.110122	0.061903	0.02408	0.010054	0.005731		0.185484	0.09859	0.054179	0.024967	0.00922	0.009881		0.525501	0.440263	0.275669	0.125638	0.052308	0.033213		0.603518	0.499982	0.304668	0.147331	0.070684	0.054485		0.610834	0.536208	0.354817	0.162545	0.067446	0.039481
62.4	0.174643	0.086697	0.040597	0.025315	0.016415	0.014367		0.194471	0.110295	0.062561	0.024275	0.010083	0.005913		0.18546	0.098835	0.054271	0.02528	0.009577	0.010119		0.525481	0.44022	0.275641	0.125799	0.052027	0.033328		0.603549	0.500096	0.305264	0.147532	0.070362	0.053892		0.611281	0.536486	0.35563	0.163087	0.067394	0.039218
62.6	0.174478	0.08693	0.040797	0.025902	0.016578	0.014717		0.194936	0.110847	0.062936	0.02483	0.010704	0.006179		0.18537	0.098582	0.053993	0.024736	0.00922	0.009461		0.524758	0.439867	0.275634	0.125114	0.051601	0.032848		0.603545	0.50039	0.305429	0.14796	0.070358	0.053344		0.61165	0.537099	0.356357	0.163212	0.067177	0.039026
62.8	0.174567	0.087089	0.040411	0.025856	0.016215	0.014526		0.195175	0.110808	0.063061	0.024349	0.010549	0.00579		0.185698	0.098566	0.054284	0.024441	0.009029	0.009195		0.524815	0.440124	0.276025	0.125069	0.051786	0.033623		0.603836	0.500831	0.306004	0.148772	0.070565	0.053865		0.612234	0.537881	0.357781	0.16429	0.067419	0.039491
63	0.174593	0.086851	0.04016	0.025558	0.015363	0.013646		0.195539	0.111407	0.062994	0.025261	0.011229	0.006307		0.185777	0.098272	0.05369	0.024274	0.009183	0.009314		0.525062	0.440151	0.27622	0.125325	0.051939	0.033719		0.603897	0.501543	0.306639	0.149764	0.070239	0.053425		0.612248	0.538725	0.358578	0.164886	0.06731	0.039371
63.2	0.174461	0.086745	0.039922	0.025232	0.0155	0.013188		0.195825	0.111717	0.063172	0.025759	0.01173	0.006777		0.185856	0.098538	0.054296	0.024379	0.009873	0.00953		0.525755	0.440493	0.277329	0.126015	0.052069	0.033967		0.604946	0.502937	0.308013	0.150652	0.071245	0.054213		0.612459	0.538985	0.358978	0.165258	0.067138	0.03873
63.4	0.174853	0.086985	0.040338	0.025345	0.015701	0.01297		0.195834	0.112064	0.063069	0.025508	0.011697	0.006478		0.186223	0.09839	0.053421	0.024096	0.009184	0.009186		0.526198	0.440842	0.278717	0.126783	0.052929	0.034264		0.604898	0.503391	0.308332	0.150981	0.07114	0.05421		0.612838	0.53957	0.360131	0.165837	0.067388	0.038973
63.6	0.175568	0.087742	0.040783	0.025685	0.016291	0.013173		0.195831	0.112529	0.062982	0.025267	0.012054	0.006739		0.186317	0.098926	0.053783	0.024633	0.0091	0.009659		0.526139	0.441566	0.279879	0.127107	0.053295	0.034825		0.604561	0.504195	0.308602	0.15127	0.07094	0.05351		0.613172	0.540192	0.36115	0.166768	0.06788	0.039373
63.8	0.175792	0.088032	0.041263	0.025405	0.016141	0.012979		0.196134	0.11253	0.063031	0.025411	0.011838	0.006641		0.186153	0.098704	0.053785	0.024532	0.009522	0.009677		0.526102	0.442047	0.280446	0.127528	0.05308	0.034934		0.604048	0.504388	0.308772	0.150978	0.07069	0.053405		0.613445	0.540362	0.361856	0.167283	0.068023	0.039491
64	0.175293	0.088248	0.040538	0.024488	0.015262	0.012368		0.195667	0.112907	0.063373	0.025197	0.011507	0.006303		0.186534	0.098815	0.053997	0.024957	0.009808	0.009905		0.525999	0.441773	0.280678	0.127587	0.052984	0.034953		0.604276	0.50513	0.309481	0.15054	0.070619	0.053374		0.613357	0.540395	0.362327	0.167581	0.067601	0.039313
64.2	0.174957	0.088233	0.03957	0.023669	0.014526	0.011597		0.196657	0.113167	0.063603	0.02553	0.012121	0.006613		0.186378	0.09905	0.053871	0.02551	0.009487	0.010252		0.52632	0.442141	0.281451	0.128018	0.053063	0.034953		0.604335	0.506029	0.310154	0.15073	0.071027	0.054045		0.613545	0.540451	0.362601	0.168204	0.067527	0.039779
64.4	0.175165	0.088394	0.039779	0.023579	0.014249	0.011714		0.196565	0.113466	0.063472	0.025813	0.011956	0.006413		0.18639	0.098858	0.054152	0.025722	0.009657	0.010255		0.526274	0.442372	0.281648	0.128745	0.052859	0.034397		0.604415	0.506336	0.311187	0.150919	0.071237	0.054481		0.613548	0.540792	0.363687	0.169083	0.067917	0.039769
64.6	0.175058	0.088444	0.039709	0.023498	0.014268	0.011827		0.197067	0.113602	0.063164	0.02553	0.012057	0.006393		0.186916	0.099919	0.054453	0.026295	0.009641	0.01078		0.526618	0.442936	0.282219	0.128852	0.053828	0.034331		0.604689	0.506817	0.312089	0.151182	0.071852	0.054825		0.613831	0.541492	0.363974	0.169867	0.068152	0.03959
64.8	0.175633	0.088352	0.039509	0.022925	0.014412	0.011447		0.197496	0.113919	0.063342	0.025738	0.012108	0.00652		0.18722	0.100117	0.054033	0.026689	0.00966	0.01095		0.526618	0.443463	0.282486	0.128901	0.053838	0.033748		0.604946	0.506851	0.313131	0.152012	0.072252	0.055191		0.614181	0.542007	0.364535	0.170364	0.06869	0.039972
65	0.176235	0.088557	0.039793	0.022506	0.014555	0.011503		0.19758	0.114086	0.063531	0.02573	0.011803	0.006242		0.187037	0.100107	0.053913	0.026735	0.009205	0.010595		0.52653	0.443517	0.282961	0.128975	0.054235	0.033656		0.605152	0.5066	0.313825	0.15185	0.07249	0.054612		0.614269	0.542039	0.36504	0.169971	0.068875	0.039884
65.2	0.176479	0.089308	0.040147	0.02296	0.014541	0.01167		0.197805	0.114725	0.063748	0.025909	0.011455	0.006322		0.18675	0.100027	0.053803	0.026172	0.00887	0.010154		0.52705	0.444229	0.283617	0.129538	0.054328	0.033692		0.605749	0.506643	0.314787	0.152246	0.072837	0.054743		0.614464	0.542924	0.366161	0.17066	0.069298	0.040303
65.4	0.17645	0.089292	0.039643	0.022712	0.014464	0.011567		0.198226	0.115244	0.064042	0.026193	0.011968	0.006485		0.186722	0.09987	0.053766	0.026125	0.008457	0.010018		0.527236	0.444506	0.283599	0.129526	0.053997	0.033116		0.605787	0.506887	0.315612	0.152538	0.073251	0.054953		0.614543	0.543143	0.366846	0.170756	0.069382	0.040058
65.6	0.176998	0.089282	0.039809	0.023122	0.01475	0.011689		0.197934	0.115699	0.064082	0.026056	0.011781	0.006377		0.186528	0.099643	0.053569	0.025647	0.007987	0.009907		0.527196	0.444566	0.2842	0.129266	0.053916	0.032687		0.606454	0.506966	0.316344	0.153295	0.073454	0.055108		0.615112	0.543873	0.367878	0.171529	0.07016	0.040752
65.8	0.177729	0.08935	0.039913	0.023037	0.014848	0.012079		0.198006	0.115767	0.064013	0.025746	0.01148	0.006332		0.186182	0.099723	0.05366	0.025081	0.008057	0.009855		0.52694	0.444703	0.284106	0.129115	0.053292	0.031994		0.607216	0.506861	0.317282	0.153448	0.074068	0.056034		0.615267	0.543937	0.368857	0.171491	0.070142	0.04067
66	0.178853	0.089824	0.040526	0.023977	0.015348	0.012675		0.19793	0.115391	0.063865	0.025343	0.010741	0.006061		0.185577	0.099402	0.052685	0.02392	0.007583	0.009368		0.527184	0.445566	0.285037	0.129591	0.053291	0.03206		0.607356	0.506364	0.317708	0.153952	0.074081	0.055525		0.615493	0.544496	0.36944	0.171787	0.07022	0.040877
66.2	0.178947	0.089683	0.040075	0.024066	0.014879	0.012634		0.197683	0.115405	0.063735	0.02578	0.010661	0.006037		0.185026	0.099038	0.052868	0.023706	0.008242	0.008904		0.527767	0.446664	0.285811	0.129953	0.053528	0.03234		0.607363	0.50597	0.318207	0.154103	0.074143	0.055453		0.615573	0.544809	0.369863	0.171817	0.069849	0.040956
66.4	0.179677	0.089833	0.04068	0.024227	0.015068	0.013112		0.197071	0.115166	0.063339	0.025235	0.010447	0.005584		0.184961	0.099287	0.052412	0.023495	0.008687	0.008823		0.527981	0.447597	0.28664	0.130568	0.054182	0.032903		0.607835	0.505956	0.318895	0.155192	0.074541	0.056127		0.615674	0.545323	0.370309	0.171759	0.069574	0.041144
66.6	0.180222	0.089159	0.04061	0.024493	0.014884	0.013279		0.197891	0.116036	0.063702	0.026047	0.011445	0.006012		0.184645	0.099174	0.0521	0.022651	0.008486	0.008459		0.52765	0.447903	0.286959	0.130467	0.054247	0.03305		0.608267	0.505896	0.319564	0.155848	0.074759	0.056424		0.615839	0.546006	0.370819	0.171772	0.069654	0.041575
66.8	0.181125	0.089715	0.041008	0.024689	0.015024	0.01313		0.197377	0.115962	0.063716	0.025954	0.011097	0.006067		0.18513	0.099762	0.052457	0.022936	0.00896	0.008448		0.528056	0.448931	0.288191	0.131688	0.054843	0.033709		0.608726	0.506095	0.32046	0.156778	0.075005	0.057155		0.615601	0.546301	0.371399	0.171744	0.069379	0.041074
67	0.181177	0.089585	0.041408	0.024958	0.015224	0.012869		0.197183	0.116086	0.063865	0.026427	0.011499	0.006565		0.185035	0.099844	0.052151	0.022864	0.008947	0.008556		0.529405	0.45003	0.289337	0.133147	0.055875	0.034719		0.608763	0.50663	0.321151	0.157106	0.074996	0.056619		0.615497	0.546751	0.371763	0.172453	0.069559	0.04144
67.2	0.181277	0.089477	0.04145	0.02522	0.015902	0.012936		0.196617	0.116117	0.064121	0.026019	0.011646	0.006628		0.184794	0.099764	0.051832	0.022538	0.008361	0.008131		0.529664	0.450887	0.290459	0.133899	0.056041	0.035224		0.609311	0.506734	0.321843	0.157247	0.075101	0.056778		0.615188	0.546404	0.372053	0.172499	0.069578	0.041281
67.4	0.181871	0.089742	0.04209	0.025495	0.016317	0.013352		0.196468	0.115988	0.064066	0.025709	0.011568	0.006409		0.184499	0.099678	0.051065	0.021938	0.008072	0.008015		0.529967	0.451229	0.290891	0.134172	0.05645	0.035417		0.609157	0.507217	0.322463	0.157575	0.074726	0.056709		0.615318	0.546715	0.37321	0.173431	0.069913	0.042237
67.6	0.182187	0.090331	0.042353	0.025648	0.01664	0.013381		0.196281	0.115703	0.064231	0.025515	0.011144	0.006144		0.184439	0.099647	0.051581	0.022071	0.008582	0.008373		0.529884	0.451723	0.291485	0.134621	0.056301	0.035773		0.60921	0.507548	0.322652	0.157698	0.074618	0.056394		0.615714	0.54687	0.373159	0.173888	0.070254	0.042404
67.8	0.181888	0.090407	0.04217	0.025457	0.016205	0.012737		0.196182	0.115257	0.064523	0.025848	0.011181	0.005733		0.184778	0.099862	0.051565	0.021988	0.008903	0.008615		0.529623	0.45209	0.291349	0.134457	0.055714	0.03549		0.609725	0.508105	0.323755	0.158237	0.074817	0.056878		0.615313	0.546157	0.372928	0.174131	0.069676	0.041857
68	0.181887	0.090616	0.041823	0.025749	0.015668	0.012523		0.196364	0.115473	0.064106	0.025771	0.011658	0.005751		0.185492	0.100065	0.051925	0.022582	0.009482	0.009031		0.529286	0.451931	0.291796	0.134659	0.05596	0.035675		0.610282	0.508654	0.324119	0.15851	0.07455	0.056664		0.61516	0.546361	0.373256	0.174698	0.069404	0.04174
68.2	0.18181	0.090649	0.041578	0.025811	0.015977	0.011971		0.197331	0.115323	0.06446	0.025935	0.012142	0.005929		0.186008	0.100114	0.05238	0.023242	0.009132	0.009251		0.529202	0.451798	0.292133	0.134705	0.055598	0.035538		0.610358	0.508888	0.324553	0.158667	0.07453	0.05704		0.615141	0.546538	0.373697	0.175457	0.06983	0.041686
68.4	0.182038	0.090963	0.041887	0.0263	0.016421	0.01225		0.197005	0.115289	0.064214	0.025653	0.0116	0.005696		0.186702	0.100152	0.052652	0.023568	0.009544	0.009361		0.529865	0.452211	0.292683	0.135256	0.056263	0.035949		0.610747	0.509435	0.325105	0.159396	0.074897	0.056959		0.615268	0.546994	0.374592	0.176022	0.070097	0.041582
68.6	0.182222	0.091393	0.042009	0.026295	0.016819	0.011946		0.197623	0.115661	0.064308	0.025771	0.01212	0.005683		0.187339	0.100909	0.053198	0.024144	0.009616	0.009849		0.529933	0.45212	0.292898	0.134644	0.056283	0.036049		0.611063	0.510221	0.325552	0.159921	0.075244	0.057081		0.615452	0.546904	0.374909	0.176314	0.070217	0.041778
68.8	0.18281	0.092088	0.042414	0.026553	0.017094	0.011545		0.197828	0.115543	0.064283	0.026041	0.012134	0.005316		0.187113	0.100797	0.053034	0.024154	0.009217	0.00963		0.530026	0.452463	0.293312	0.13494	0.056204	0.035888		0.611528	0.510871	0.326067	0.160832	0.075686	0.057213		0.615857	0.546933	0.376202	0.176794	0.07048	0.042154
69	0.183161	0.092972	0.043176	0.027059	0.017312	0.012065		0.198715	0.115608	0.064478	0.026165	0.011926	0.005266		0.186868	0.100455	0.053424	0.024257	0.009117	0.009333		0.530174	0.452407	0.293474	0.13527	0.056257	0.036102		0.612405	0.511799	0.326656	0.161386	0.076138	0.057402		0.61582	0.547152	0.377023	0.177693	0.070984	0.041912
69.2	0.18292	0.093182	0.042873	0.027197	0.017113	0.011597		0.19879	0.115702	0.064263	0.026534	0.01226	0.005457		0.187316	0.100511	0.053824	0.024157	0.009143	0.009328		0.531232	0.452814	0.293795	0.135829	0.056246	0.036195		0.61281	0.512454	0.327182	0.161729	0.075934	0.057376		0.616177	0.548395	0.378471	0.178999	0.071597	0.04172
69.4	0.183143	0.093177	0.042462	0.026791	0.017138	0.011442		0.198771	0.11491	0.063862	0.026182	0.011807	0.004765		0.18774	0.100726	0.05417	0.024459	0.008741	0.009641		0.531349	0.452716	0.293596	0.136137	0.055982	0.035739		0.612788	0.512892	0.327628	0.161515	0.076092	0.057535		0.616542	0.548933	0.379429	0.179659	0.071771	0.041355
69.6	0.183602	0.093442	0.042711	0.02668	0.016998	0.011719		0.198516	0.114874	0.063509	0.025763	0.011469	0.004479		0.187764	0.101441	0.054242	0.02452	0.009085	0.010192		0.531285	0.452922	0.294373	0.136221	0.056373	0.036071		0.613597	0.513389	0.328612	0.161483	0.076489	0.058164		0.617141	0.549557	0.380821	0.180738	0.0724	0.041624
69.8	0.183659	0.093312	0.042609	0.026176	0.015999	0.011482		0.198762	0.114866	0.063632	0.026357	0.011525	0.004612		0.187918	0.101723	0.054594	0.024798	0.009477	0.01023		0.531208	0.453038	0.294688	0.13652	0.056064	0.036136		0.613089	0.513424	0.328431	0.160938	0.07588	0.057732		0.617435	0.549787	0.381826	0.181254	0.072212	0.041523
70	0.184392	0.093746	0.042846	0.026448	0.016448	0.011747		0.198965	0.114851	0.06365	0.026335	0.011149	0.004526		0.188066	0.101689	0.054727	0.024561	0.009989	0.01015		0.531352	0.453633	0.295944	0.137033	0.055997	0.036544		0.613204	0.51386	0.3292	0.16132	0.076125	0.05793		0.617021	0.549861	0.381938	0.181171	0.07152	0.041342
70.2	0.184456	0.093739	0.042837	0.025745	0.015815	0.011522		0.199349	0.115694	0.064788	0.026986	0.011914	0.005209		0.188583	0.102033	0.055553	0.025344	0.010726	0.010607		0.531391	0.454205	0.297068	0.13769	0.056342	0.036493		0.613041	0.514192	0.329707	0.16144	0.076181	0.057934		0.617628	0.550442	0.382543	0.181513	0.07145	0.041199
70.4	0.184767	0.093523	0.043428	0.025573	0.015312	0.012098		0.19992	0.115831	0.064931	0.026953	0.012184	0.004802		0.18855	0.101918	0.055254	0.025024	0.010177	0.010617		0.531355	0.454189	0.297626	0.138625	0.056576	0.03678		0.612962	0.51449	0.33051	0.162021	0.076152	0.057744		0.617748	0.550986	0.38332	0.181506	0.071727	0.041575
70.6	0.18506	0.093566	0.043562	0.025206	0.014861	0.011954		0.200373	0.116244	0.065362	0.027627	0.012838	0.005364		0.188868	0.102539	0.055623	0.025642	0.009843	0.010846		0.531113	0.454273	0.298058	0.139311	0.056806	0.036571		0.613297	0.514723	0.331325	0.16198	0.076295	0.057486		0.617867	0.551417	0.384157	0.181972	0.072092	0.041893
70.8	0.185244	0.094023	0.044025	0.025361	0.014981	0.012161		0.200303	0.116017	0.065362	0.027134	0.012644	0.005157		0.189449	0.102877	0.055917	0.026074	0.009923	0.010807		0.532111	0.455419	0.299467	0.140507	0.057743	0.03724		0.6132	0.514894	0.331681	0.162135	0.076223	0.057248		0.617956	0.55194	0.384785	0.182135	0.072658	0.04174
71	0.185114	0.093236	0.04411	0.025535	0.014771	0.012124		0.200446	0.115771	0.065443	0.027015	0.012812	0.005442		0.189663	0.102421	0.055724	0.026147	0.00985	0.010491		0.532375	0.455905	0.299976	0.140847	0.057995	0.037484		0.613082	0.515228	0.332161	0.162187	0.076526	0.056759		0.617943	0.552256	0.385083	0.182494	0.073077	0.042372
71.2	0.185414	0.093163	0.044465	0.025749	0.014949	0.012372		0.200637	0.116006	0.06584	0.027036	0.013444	0.005295		0.18962	0.101991	0.055311	0.02594	0.009689	0.010154		0.532803	0.456276	0.300764	0.140971	0.058063	0.036942		0.61339	0.515339	0.3329	0.162759	0.076487	0.056906		0.617852	0.552102	0.385729	0.182416	0.072779	0.042624
71.4	0.18571	0.093551	0.044485	0.025818	0.014958	0.012622		0.201014	0.116233	0.066283	0.027388	0.013886	0.005219		0.189541	0.1015	0.054899	0.026022	0.009753	0.010206		0.533262	0.45687	0.301636	0.141245	0.058808	0.037137		0.613263	0.515439	0.333661	0.163053	0.076396	0.056673		0.618352	0.552963	0.386666	0.183105	0.072953	0.043105
71.6	0.18583	0.094289	0.044879	0.02606	0.015067	0.012674		0.201253	0.116505	0.066568	0.027007	0.013969	0.004972		0.18999	0.101579	0.054928	0.026822	0.010359	0.010522		0.533146	0.457149	0.302295	0.14123	0.05863	0.036936		0.613377	0.516015	0.334241	0.163632	0.076709	0.056913		0.618573	0.553544	0.387147	0.183575	0.073754	0.042799
71.8	0.185663	0.094359	0.044722	0.025916	0.014897	0.012189		0.201634	0.11685	0.067035	0.027096	0.014612	0.005031		0.190679	0.101819	0.055243	0.027402	0.010493	0.010351		0.533016	0.457664	0.303058	0.141245	0.05911	0.037027		0.613892	0.5166	0.335147	0.163967	0.077125	0.057183		0.618058	0.55351	0.387803	0.184186	0.073878	0.042432
72	0.185494	0.094502	0.045228	0.026283	0.014724	0.011797		0.201989	0.117338	0.067271	0.026516	0.014254	0.005517		0.190461	0.101798	0.055152	0.027574	0.010392	0.010103		0.533661	0.457866	0.304318	0.142447	0.060163	0.037638		0.614339	0.517121	0.335976	0.164356	0.077564	0.05717		0.619206	0.554686	0.389242	0.184572	0.074742	0.043075
72.2	0.185668	0.094663	0.045198	0.026241	0.014988	0.011179		0.202784	0.118167	0.06825	0.027009	0.014316	0.005805		0.190454	0.101794	0.054941	0.027639	0.010098	0.009988		0.53411	0.45815	0.305009	0.142215	0.060101	0.037699		0.614769	0.517658	0.336681	0.164857	0.078388	0.057929		0.619206	0.554771	0.389943	0.184513	0.075361	0.043017
72.4	0.186099	0.095101	0.045341	0.026948	0.015253	0.011241		0.202526	0.118458	0.068127	0.027022	0.014195	0.005611		0.190071	0.101282	0.054647	0.027367	0.010233	0.009294		0.534665	0.458397	0.305344	0.142459	0.060144	0.037617		0.615336	0.518151	0.337197	0.165666	0.078966	0.058243		0.619659	0.555213	0.390685	0.184716	0.075416	0.043055
72.6	0.187031	0.096086	0.045998	0.027567	0.015856	0.011529		0.202726	0.118675	0.068222	0.027498	0.014126	0.005437		0.190039	0.101165	0.054827	0.027288	0.010563	0.009219		0.534576	0.458379	0.305574	0.141803	0.059816	0.037336		0.616023	0.519161	0.338329	0.166567	0.079768	0.059022		0.620434	0.55574	0.391533	0.185643	0.076436	0.043671
72.8	0.187594	0.096153	0.046177	0.027567	0.016109	0.011683		0.202439	0.118068	0.06806	0.027258	0.013614	0.005014		0.189474	0.100647	0.05437	0.026695	0.010035	0.008989		0.534979	0.458731	0.306099	0.142079	0.059939	0.037368		0.61628	0.519959	0.339151	0.167618	0.080421	0.059201		0.620448	0.556415	0.392146	0.186011	0.076753	0.043367
73	0.188165	0.096136	0.045732	0.027565	0.016294	0.01203		0.202912	0.118216	0.068692	0.027534	0.01364	0.005372		0.188989	0.100559	0.054289	0.026342	0.010131	0.008905		0.534955	0.458958	0.306264	0.142194	0.059941	0.037206		0.616972	0.520813	0.340202	0.168314	0.08095	0.059388		0.620248	0.556897	0.392286	0.18646	0.076942	0.042972
73.2	0.188186	0.095619	0.044594	0.027917	0.016731	0.012098		0.202724	0.118162	0.06896	0.027778	0.013651	0.005501		0.188626	0.100305	0.054179	0.026298	0.009963	0.008969		0.535209	0.458992	0.306739	0.142557	0.05973	0.037534		0.617386	0.521625	0.34117	0.168602	0.081019	0.05985		0.620462	0.557621	0.39285	0.186544	0.077299	0.04271
73.4	0.188801	0.096191	0.044579	0.028555	0.016964	0.012415		0.201949	0.117689	0.068379	0.027282	0.01267	0.004894		0.188452	0.100613	0.054278	0.026543	0.010041	0.008842		0.535006	0.459213	0.30687	0.142619	0.059594	0.037505		0.617873	0.5221	0.341645	0.168586	0.080949	0.059915		0.620682	0.557623	0.3935	0.186852	0.077171	0.042759
73.6	0.189205	0.095983	0.044198	0.028535	0.017231	0.012487		0.201555	0.118508	0.06838	0.027633	0.012433	0.004906		0.188125	0.100789	0.054954	0.026467	0.010501	0.009039		0.534547	0.459335	0.307311	0.142368	0.059155	0.037906		0.617787	0.522232	0.34182	0.168014	0.080871	0.059323		0.620491	0.557801	0.394079	0.187151	0.076883	0.042909
73.8	0.189931	0.096158	0.044257	0.028817	0.017538	0.012507		0.201548	0.118617	0.067748	0.027783	0.01207	0.005022		0.187987	0.100757	0.055544	0.026773	0.010438	0.009121		0.534748	0.459859	0.308057	0.142674	0.059163	0.038076		0.617119	0.522686	0.342143	0.167882	0.080599	0.058873		0.620371	0.557733	0.394113	0.187112	0.076545	0.042893
74	0.191026	0.096509	0.044334	0.029119	0.018229	0.012811		0.201737	0.118312	0.067454	0.027351	0.011519	0.004797		0.187478	0.100248	0.055152	0.02636	0.010548	0.008941		0.534353	0.460164	0.308272	0.142817	0.059116	0.038004		0.617746	0.523591	0.343373	0.168567	0.081494	0.059462		0.620313	0.557668	0.394238	0.187171	0.076494	0.042825
74.2	0.190838	0.096156	0.043798	0.028609	0.01748	0.012639		0.201785	0.11836	0.067359	0.027198	0.011517	0.004601		0.186923	0.100324	0.054797	0.026197	0.010705	0.008943		0.534062	0.460431	0.308655	0.14308	0.058895	0.037596		0.617653	0.524067	0.343753	0.168643	0.081525	0.059453		0.620225	0.557865	0.394439	0.187527	0.076801	0.042893
74.4	0.191381	0.096426	0.043839	0.028562	0.017847	0.013267		0.202291	0.118133	0.066576	0.027332	0.011234	0.004154		0.187268	0.100838	0.054932	0.026283	0.010276	0.009307		0.534459	0.460433	0.30872	0.143395	0.058701	0.037522		0.617361	0.524022	0.343896	0.168546	0.081041	0.059147		0.619847	0.558176	0.394771	0.187733	0.076627	0.042941
74.6	0.191687	0.096685	0.043666	0.028094	0.018263	0.013405		0.202287	0.11821	0.066474	0.027069	0.010727	0.004211		0.187647	0.101804	0.055359	0.026872	0.011027	0.009734		0.534461	0.460579	0.309227	0.143934	0.058463	0.037183		0.617429	0.52429	0.343627	0.168338	0.081234	0.059174		0.620064	0.558596	0.395319	0.188331	0.076909	0.043379
74.8	0.191977	0.096767	0.043883	0.028388	0.018574	0.01375		0.202434	0.118118	0.06604	0.0263	0.010362	0.003763		0.188036	0.101886	0.055682	0.027397	0.011461	0.010006		0.534727	0.461192	0.309956	0.144546	0.058673	0.037368		0.617545	0.525172	0.344	0.168746	0.081225	0.059215		0.620154	0.559435	0.396312	0.188837	0.077282	0.043875
75	0.192475	0.097115	0.044191	0.028578	0.018829	0.014167		0.202908	0.118784	0.066287	0.02689	0.011003	0.004637		0.188782	0.102091	0.055937	0.027845	0.01164	0.010443		0.534615	0.460978	0.310194	0.144575	0.058792	0.036844		0.617317	0.525654	0.344028	0.168555	0.081027	0.059196		0.620049	0.559307	0.396651	0.189443	0.077227	0.044329
75.2	0.193333	0.098311	0.045235	0.02934	0.019332	0.015043		0.203478	0.118942	0.066554	0.02688	0.012026	0.004892		0.189135	0.102624	0.055841	0.028176	0.01177	0.011464		0.535149	0.461647	0.311003	0.145163	0.058826	0.036995		0.616954	0.525937	0.344465	0.168907	0.080758	0.059295		0.620446	0.559704	0.397637	0.19026	0.077394	0.044699
75.4	0.193544	0.099533	0.045357	0.029321	0.019003	0.015341		0.203723	0.118764	0.066233	0.026836	0.011954	0.004759		0.189516	0.10279	0.055556	0.02848	0.012286	0.011512		0.535292	0.462368	0.311642	0.145788	0.05959	0.037731		0.616971	0.526683	0.344781	0.169473	0.08052	0.059521		0.620638	0.560536	0.398563	0.191188	0.078367	0.044828
75.6	0.193494	0.100202	0.046155	0.029151	0.01916	0.01561		0.20388	0.118783	0.065978	0.026482	0.011559	0.004556		0.189906	0.103357	0.056263	0.029035	0.01249	0.011678		0.535268	0.462205	0.31187	0.146007	0.059454	0.03734		0.617718	0.527542	0.345529	0.170032	0.080856	0.060207		0.620841	0.560907	0.398751	0.191832	0.078925	0.044564
75.8	0.193246	0.100025	0.045965	0.028609	0.01882	0.014674		0.204937	0.119467	0.066886	0.027211	0.01194	0.005489		0.19042	0.103402	0.056283	0.028703	0.012172	0.011238		0.535525	0.462983	0.312637	0.146735	0.060111	0.037648		0.618118	0.527885	0.346193	0.170674	0.080823	0.060374		0.621155	0.560796	0.399523	0.19182	0.078969	0.04497
76	0.19354	0.100476	0.046921	0.028885	0.018488	0.01503		0.205086	0.119364	0.06668	0.027272	0.011495	0.005705		0.190312	0.103762	0.056147	0.028282	0.011983	0.011134		0.535975	0.463446	0.313493	0.147389	0.060558	0.037293		0.618407	0.528405	0.346796	0.171996	0.081331	0.060878		0.621756	0.561617	0.399888	0.192089	0.079549	0.04509
76.2	0.193756	0.100725	0.047081	0.028487	0.01866	0.015276		0.205679	0.119383	0.066942	0.027873	0.011536	0.005229		0.19029	0.103281	0.056142	0.027894	0.011901	0.011054		0.536327	0.463995	0.314252	0.147723	0.06056	0.037339		0.618986	0.528913	0.347434	0.172788	0.081913	0.061421		0.621252	0.561572	0.399794	0.192404	0.079548	0.0448
76.4	0.193958	0.100976	0.047245	0.028734	0.018516	0.015398		0.205529	0.11905	0.066988	0.027516	0.011217	0.005163		0.189652	0.102511	0.056116	0.027567	0.011865	0.010336		0.536396	0.46435	0.314403	0.147864	0.061033	0.036858		0.619295	0.528912	0.347915	0.173364	0.081769	0.061237		0.621713	0.562057	0.400145	0.193121	0.079369	0.04501
76.6	0.194559	0.101176	0.04796	0.028444	0.018566	0.015405		0.205286	0.118553	0.067133	0.027419	0.010847	0.005378		0.189609	0.102292	0.056179	0.027513	0.012109	0.010626		0.535743	0.464662	0.314945	0.147951	0.061319	0.036559		0.61951	0.529274	0.348705	0.173975	0.082203	0.061243		0.622237	0.562901	0.400743	0.193985	0.080383	0.045763
76.8	0.194225	0.100627	0.047514	0.027801	0.018038	0.014822		0.204905	0.118372	0.067123	0.027424	0.010831	0.005417		0.189409	0.101736	0.055945	0.027149	0.011221	0.010685		0.535563	0.465147	0.315398	0.148558	0.061404	0.036685		0.619546	0.529755	0.349336	0.174568	0.082282	0.060879		0.622012	0.563052	0.400853	0.193813	0.080045	0.045724
77	0.194146	0.100675	0.046847	0.028201	0.017806	0.014492		0.20502	0.118486	0.067418	0.027599	0.011068	0.005554		0.188454	0.101457	0.05564	0.026866	0.010987	0.010589		0.535605	0.465829	0.316167	0.149191	0.061619	0.036788		0.619668	0.529952	0.350035	0.174761	0.082083	0.060903		0.621846	0.562765	0.40145	0.194078	0.080234	0.045421
77.2	0.194223	0.100954	0.047205	0.028771	0.018088	0.014892		0.204844	0.118651	0.067166	0.028074	0.011447	0.005698		0.188701	0.101805	0.056424	0.027427	0.011548	0.011282		0.535699	0.465717	0.316624	0.14914	0.061504	0.0372		0.620162	0.530255	0.351007	0.175508	0.08242	0.061057		0.622385	0.563166	0.402035	0.194358	0.080449	0.045633
77.4	0.194294	0.100991	0.047265	0.028992	0.017599	0.014503		0.204266	0.118614	0.066497	0.027791	0.011027	0.005169		0.188838	0.101954	0.056916	0.02728	0.011565	0.011166		0.535859	0.46589	0.316955	0.149271	0.061455	0.03689		0.619941	0.52973	0.351175	0.175237	0.082091	0.060054		0.62239	0.562922	0.40267	0.194405	0.080175	0.045735
77.6	0.194693	0.100988	0.047153	0.028857	0.017697	0.014494		0.204497	0.119156	0.066463	0.027799	0.011628	0.004879		0.18823	0.101626	0.05703	0.026772	0.011016	0.011173		0.535952	0.466444	0.317654	0.149788	0.061255	0.037652		0.619499	0.529546	0.351661	0.175266	0.082673	0.059558		0.621928	0.562654	0.403236	0.194803	0.079923	0.045422
77.8	0.194924	0.101171	0.047183	0.028907	0.017082	0.014392		0.20488	0.119335	0.06603	0.027916	0.012195	0.004751		0.188298	0.101565	0.056661	0.026655	0.010801	0.010984		0.53643	0.467028	0.318436	0.149997	0.061906	0.038216		0.619634	0.530042	0.352617	0.175442	0.082823	0.060007		0.622461	0.562624	0.403813	0.195475	0.080427	0.045702
78	0.194852	0.100835	0.046974	0.028349	0.016253	0.014067		0.204609	0.119102	0.065977	0.027726	0.011984	0.004309		0.187971	0.101175	0.056201	0.026301	0.011002	0.010706		0.536174	0.46659	0.318005	0.149557	0.061391	0.037859		0.619684	0.529573	0.352644	0.175376	0.082477	0.059189		0.623026	0.563171	0.404847	0.196101	0.080736	0.046095
78.2	0.194589	0.100764	0.046135	0.028102	0.015784	0.013951		0.204735	0.119505	0.066128	0.028382	0.012061	0.004442		0.187892	0.101442	0.055722	0.025885	0.010769	0.010376		0.536523	0.466718	0.318858	0.149614	0.061219	0.037994		0.619628	0.529444	0.352926	0.175091	0.082459	0.059603		0.623317	0.563588	0.405532	0.197006	0.080892	0.04625
78.4	0.195278	0.101086	0.046582	0.028312	0.016521	0.014244		0.205499	0.120133	0.0666	0.0288	0.012474	0.004603		0.187891	0.101549	0.055809	0.02628	0.010276	0.010321		0.537115	0.466606	0.318823	0.149999	0.061291	0.037908		0.619591	0.52923	0.353281	0.175113	0.082646	0.059496		0.623895	0.563924	0.406719	0.197699	0.080982	0.046654
78.6	0.195536	0.101249	0.04653	0.028349	0.01663	0.01425		0.205676	0.12041	0.066853	0.028578	0.012402	0.004486		0.187866	0.101709	0.055672	0.02627	0.010518	0.010293		0.537194	0.466655	0.318927	0.150372	0.061388	0.038115		0.619936	0.530237	0.3537	0.175376	0.08273	0.059706		0.624471	0.564579	0.407712	0.198811	0.081641	0.047172
78.8	0.196126	0.101646	0.046683	0.028583	0.016767	0.014035		0.20608	0.120826	0.06694	0.028521	0.012787	0.004544		0.188372	0.101919	0.056111	0.027291	0.010396	0.01041		0.537222	0.466869	0.319143	0.150221	0.061535	0.038434		0.620107	0.530738	0.353949	0.175291	0.082848	0.05983		0.624751	0.565129	0.408806	0.1998	0.081591	0.047449
79	0.196514	0.101942	0.046874	0.029039	0.016881	0.014084		0.206643	0.121826	0.067967	0.029254	0.013813	0.00541		0.188357	0.102179	0.056255	0.026926	0.010284	0.010253		0.537714	0.466567	0.319417	0.150018	0.061763	0.038336		0.619999	0.530504	0.354158	0.175381	0.082304	0.059256		0.624939	0.56499	0.409103	0.200412	0.081878	0.047629
79.2	0.197382	0.102841	0.047787	0.029695	0.017519	0.014433		0.20628	0.121458	0.067973	0.028885	0.014178	0.004911		0.188355	0.102407	0.056027	0.026786	0.010142	0.010312		0.53809	0.467207	0.32027	0.150468	0.061862	0.038945		0.619752	0.531104	0.354694	0.175825	0.082397	0.059052		0.625531	0.565691	0.410538	0.20092	0.082713	0.048228
79.4	0.197696	0.103302	0.047695	0.029825	0.017763	0.014645		0.206897	0.122038	0.068361	0.029337	0.014196	0.005038		0.188186	0.1021	0.055834	0.026736	0.009859	0.009653		0.537979	0.466695	0.320409	0.150404	0.061994	0.038579		0.620589	0.532094	0.355559	0.176909	0.082458	0.059497		0.625194	0.565819	0.410848	0.200894	0.082946	0.048592
79.6	0.198184	0.103304	0.048145	0.029921	0.018379	0.01493		0.207319	0.122431	0.068934	0.029616	0.014409	0.005011		0.188414	0.102511	0.056107	0.026833	0.009712	0.009235		0.538027	0.466658	0.320924	0.150345	0.061944	0.038183		0.621259	0.532636	0.356334	0.177385	0.082913	0.059532		0.625185	0.565891	0.411283	0.200482	0.082956	0.04863
79.8	0.19901	0.103849	0.048685	0.030531	0.019351	0.015525		0.207726	0.122862	0.069418	0.029932	0.014406	0.005493		0.189064	0.102948	0.056434	0.02689	0.00992	0.009122		0.538312	0.467446	0.321609	0.150563	0.062434	0.038462		0.621284	0.533008	0.356801	0.178113	0.083053	0.059847		0.624975	0.566326	0.412106	0.200393	0.083058	0.049089
80	0.199547	0.104288	0.049522	0.03086	0.019718	0.016616		0.207521	0.122586	0.069676	0.029652	0.014061	0.005741		0.189087	0.103363	0.056568	0.026775	0.009649	0.008949		0.538291	0.467891	0.322216	0.150931	0.063136	0.038103		0.621471	0.533311	0.357231	0.178161	0.083271	0.059653		0.624667	0.566755	0.412425	0.200783	0.083396	0.04906
80.2	0.199437	0.104108	0.049732	0.030386	0.02001	0.016644		0.207676	0.122048	0.069813	0.029251	0.013466	0.005583		0.189352	0.103499	0.05702	0.027175	0.009561	0.009131		0.537889	0.468013	0.322155	0.151136	0.063143	0.037536		0.622033	0.534294	0.35824	0.178756	0.083539	0.059932		0.624175	0.566742	0.412771	0.200615	0.083022	0.049026
80.4	0.199599	0.104096	0.049645	0.030585	0.019474	0.016634		0.207409	0.1222	0.070272	0.028898	0.013343	0.006388		0.189053	0.103402	0.056913	0.027258	0.009919	0.009077		0.537409	0.468205	0.322052	0.151491	0.063303	0.03733		0.622156	0.534375	0.358535	0.178803	0.083482	0.059752		0.624449	0.567424	0.413151	0.200921	0.082892	0.048953
80.6	0.199741	0.103829	0.049704	0.030194	0.019426	0.016441		0.207477	0.122151	0.07065	0.02912	0.013223	0.006645		0.18923	0.103649	0.056925	0.027802	0.009973	0.009414		0.536874	0.468229	0.322371	0.151954	0.062953	0.037156		0.622059	0.534719	0.359113	0.179131	0.083511	0.060074		0.624486	0.567937	0.413811	0.200549	0.083167	0.048817
80.8	0.199642	0.10432	0.049562	0.030683	0.019386	0.016321		0.207502	0.122229	0.070828	0.029131	0.012991	0.006502		0.189298	0.10395	0.056862	0.027734	0.009452	0.009803		0.537388	0.468834	0.323411	0.15332	0.063277	0.037678		0.621965	0.535021	0.359784	0.179372	0.083035	0.059587		0.624131	0.56782	0.414272	0.200255	0.082639	0.048234
81	0.199947	0.104611	0.049941	0.031249	0.01928	0.016103		0.207953	0.12252	0.071298	0.029452	0.013624	0.006627		0.189384	0.104938	0.057724	0.027978	0.010023	0.010545		0.53748	0.469367	0.323904	0.154103	0.063439	0.037657		0.622034	0.535641	0.360807	0.179831	0.083412	0.060003		0.623932	0.567951	0.415231	0.200407	0.082728	0.047657
81.2	0.200289	0.104674	0.050706	0.031472	0.0195	0.016479		0.208116	0.122752	0.071248	0.02971	0.01359	0.006662		0.189673	0.105193	0.058401	0.028088	0.010229	0.010744		0.537468	0.469717	0.324178	0.154615	0.06355	0.037723		0.622419	0.536243	0.361479	0.180278	0.0837	0.060148		0.623693	0.568182	0.415383	0.200078	0.082544	0.047415
81.4	0.200353	0.104239	0.050392	0.031007	0.018999	0.016289		0.208471	0.122739	0.071453	0.029496	0.013643	0.006617		0.18918	0.104481	0.057758	0.027355	0.009409	0.010379		0.53753	0.469979	0.324566	0.155691	0.063779	0.03754		0.621998	0.53636	0.3619	0.180138	0.083455	0.060065		0.623538	0.568238	0.415953	0.200447	0.082774	0.047221
81.6	0.200587	0.104577	0.050365	0.030758	0.019103	0.016503		0.208758	0.123181	0.071562	0.029796	0.014323	0.006393		0.188972	0.104157	0.057471	0.026917	0.009198	0.010536		0.537979	0.470814	0.32518	0.156462	0.064518	0.038181		0.622037	0.536477	0.362408	0.180047	0.083667	0.059848		0.623671	0.569077	0.417105	0.201718	0.083598	0.047369
81.8	0.200586	0.104302	0.05058	0.030168	0.018783	0.016388		0.208786	0.12279	0.071538	0.029846	0.013878	0.006355		0.189395	0.104229	0.057788	0.026894	0.009566	0.010756		0.538291	0.47076	0.325472	0.15673	0.064926	0.038109		0.622642	0.536959	0.362839	0.180022	0.084035	0.060314		0.624097	0.569489	0.417765	0.202176	0.08386	0.047679
82	0.201025	0.104257	0.050683	0.030303	0.018634	0.016032		0.208569	0.122661	0.071517	0.029824	0.013351	0.006364		0.189543	0.103826	0.057884	0.026995	0.010099	0.010775		0.538492	0.470912	0.325674	0.157238	0.064994	0.037503		0.622911	0.537108	0.363204	0.180244	0.0842	0.060256		0.624529	0.570206	0.418043	0.202889	0.084103	0.047966
82.2	0.201464	0.104028	0.050506	0.03041	0.018751	0.015977		0.209469	0.122859	0.071819	0.030428	0.013885	0.006503		0.189444	0.103787	0.057765	0.026657	0.010076	0.010637		0.538629	0.471373	0.326475	0.157849	0.065118	0.037589		0.623684	0.538033	0.364303	0.180897	0.085172	0.06164		0.624399	0.57047	0.418506	0.203411	0.084088	0.047698
82.4	0.202106	0.104227	0.050785	0.03033	0.018926	0.01551		0.209503	0.12264	0.071337	0.030139	0.013629	0.006161		0.189286	0.103895	0.058419	0.027525	0.010686	0.010945		0.539215	0.471859	0.326863	0.158195	0.065267	0.037566		0.624665	0.53861	0.365106	0.181646	0.086082	0.061962		0.624803	0.570578	0.419207	0.203666	0.083968	0.047394
82.6	0.201961	0.103799	0.049953	0.029715	0.018498	0.014854		0.209489	0.122485	0.071343	0.030104	0.013563	0.005753		0.18975	0.103796	0.058829	0.028049	0.011305	0.011288		0.539962	0.472799	0.327965	0.158447	0.06595	0.038217		0.625239	0.539381	0.365732	0.182114	0.086581	0.062769		0.62519	0.571059	0.419075	0.204462	0.083729	0.047213
82.8	0.202259	0.103678	0.049756	0.029405	0.01833	0.014433		0.208889	0.122214	0.071337	0.029539	0.013269	0.005627		0.189931	0.104075	0.059119	0.028865	0.011576	0.011722		0.540486	0.473539	0.32888	0.158908	0.066362	0.038619		0.624784	0.539205	0.366114	0.181903	0.086592	0.062505		0.625435	0.571307	0.419854	0.205107	0.084171	0.047503
83	0.201932	0.103519	0.049509	0.028647	0.017746	0.013618		0.208426	0.122612	0.071382	0.029916	0.013348	0.005674		0.189835	0.10402	0.05917	0.02832	0.011687	0.012138		0.541014	0.473496	0.329909	0.159377	0.066869	0.038784		0.625146	0.539627	0.367561	0.182675	0.087024	0.062313		0.625644	0.571297	0.420092	0.205437	0.084541	0.047951
83.2	0.202357	0.103677	0.04991	0.028544	0.018121	0.013372		0.207822	0.121887	0.070849	0.029636	0.01297	0.00522		0.190081	0.104108	0.058786	0.02851	0.011704	0.01228		0.541491	0.473669	0.330824	0.159545	0.066933	0.039316		0.62531	0.540383	0.368198	0.183459	0.088113	0.062877		0.625994	0.571451	0.421119	0.206033	0.085137	0.048641
83.4	0.203094	0.104059	0.050346	0.02892	0.018361	0.013913		0.208403	0.1226	0.071261	0.030112	0.013489	0.00589		0.190281	0.104128	0.058951	0.028877	0.012306	0.012157		0.541651	0.473422	0.330915	0.159311	0.066528	0.038944		0.626147	0.540849	0.36926	0.184518	0.088903	0.063606		0.625773	0.57081	0.420942	0.205968	0.084919	0.048591
83.6	0.203187	0.104448	0.050593	0.029196	0.018602	0.014406		0.208055	0.1225	0.071499	0.03035	0.013724	0.005731		0.190435	0.104203	0.058471	0.028713	0.012558	0.011624		0.542138	0.474287	0.331992	0.159461	0.066756	0.039466		0.626508	0.541317	0.369797	0.184949	0.089594	0.063814		0.626214	0.571114	0.421823	0.206178	0.085545	0.048886
83.8	0.203422	0.104701	0.050812	0.029244	0.018993	0.014413		0.207397	0.122604	0.071131	0.030223	0.013501	0.005577		0.190818	0.104119	0.05854	0.028752	0.012486	0.011152		0.54232	0.474574	0.332005	0.159335	0.066891	0.039124		0.626686	0.541179	0.370211	0.185423	0.089877	0.064082		0.626172	0.571358	0.422251	0.207128	0.085827	0.048953
84	0.20371	0.105036	0.051576	0.029438	0.01903	0.0144		0.207283	0.122765	0.071641	0.030243	0.013398	0.005543		0.190703	0.10361	0.05799	0.028442	0.011755	0.010441		0.542022	0.474767	0.331916	0.159219	0.066678	0.039134		0.627227	0.541888	0.370672	0.186041	0.089788	0.064057		0.626414	0.571341	0.422524	0.2079	0.086275	0.049126
84.2	0.20371	0.105422	0.051799	0.029822	0.018806	0.01453		0.207122	0.122676	0.071499	0.030054	0.013018	0.00506		0.190733	0.103503	0.057979	0.02893	0.012242	0.010244		0.541852	0.474573	0.332095	0.159043	0.065726	0.038814		0.627842	0.542753	0.371447	0.186892	0.090013	0.064264		0.626493	0.571423	0.422192	0.20793	0.085789	0.048577
84.4	0.204118	0.105958	0.051966	0.030434	0.018742	0.014887		0.207077	0.123203	0.072346	0.030551	0.013598	0.005196		0.190313	0.103102	0.057352	0.02832	0.011863	0.009958		0.542263	0.475391	0.33292	0.159819	0.066201	0.0394		0.627776	0.543149	0.371833	0.186853	0.089909	0.064094		0.627198	0.571732	0.422312	0.208309	0.085833	0.048215
84.6	0.205337	0.107145	0.052912	0.031244	0.019572	0.015503		0.207281	0.123558	0.072632	0.031048	0.013174	0.004829		0.190785	0.103432	0.057476	0.028712	0.011712	0.009788		0.542322	0.475686	0.333738	0.159685	0.06607	0.039051		0.627483	0.543613	0.372193	0.187003	0.089496	0.063701		0.62778	0.571786	0.423021	0.209048	0.086161	0.04877
84.8	0.205943	0.108079	0.053458	0.032253	0.01993	0.016117		0.20717	0.123852	0.072673	0.030566	0.012739	0.004567		0.191058	0.104073	0.057823	0.028547	0.011513	0.010135		0.54212	0.475765	0.334228	0.160153	0.065787	0.039182		0.627254	0.544048	0.372566	0.187125	0.089373	0.063102		0.628171	0.572028	0.42377	0.21034	0.086722	0.049513
85	0.206577	0.108314	0.053866	0.032697	0.019991	0.0166		0.20782	0.124718	0.073324	0.031339	0.013649	0.005001		0.191004	0.104398	0.058077	0.028463	0.011419	0.010086		0.541743	0.476126	0.334546	0.159944	0.065703	0.038901		0.627218	0.544604	0.37293	0.187437	0.089593	0.063433		0.628697	0.572725	0.424943	0.211039	0.08755	0.049819
85.2	0.206744	0.108779	0.053762	0.032785	0.020582	0.017037		0.207684	0.124604	0.072905	0.031051	0.013082	0.00472		0.190486	0.103843	0.057427	0.027684	0.010326	0.009699		0.541668	0.476201	0.334949	0.160174	0.065811	0.039011		0.627161	0.544749	0.373074	0.187435	0.08904	0.06314		0.629011	0.573322	0.425729	0.212028	0.088386	0.05078
85.4	0.20704	0.10945	0.053485	0.033019	0.020899	0.017686		0.208611	0.124759	0.073231	0.031542	0.013685	0.004905		0.189963	0.103893	0.056692	0.027456	0.009693	0.00962		0.541375	0.475992	0.334846	0.160452	0.065856	0.0388		0.627006	0.544501	0.373778	0.187448	0.089557	0.062856		0.629058	0.573498	0.425995	0.212821	0.089149	0.051122
85.6	0.20742	0.109866	0.053509	0.033586	0.021535	0.01764		0.209235	0.124748	0.073401	0.031612	0.013352	0.004744		0.190186	0.104355	0.057024	0.027089	0.010201	0.010104		0.541607	0.476514	0.33538	0.161076	0.066237	0.039341		0.627393	0.54476	0.374302	0.18802	0.089781	0.062434		0.62927	0.574054	0.426477	0.213598	0.089809	0.051414
85.8	0.20786	0.110128	0.054075	0.033844	0.022044	0.017938		0.20945	0.124748	0.073508	0.031246	0.013095	0.0049		0.190018	0.104487	0.057114	0.027048	0.010069	0.010047		0.541284	0.476513	0.335423	0.160987	0.065901	0.039382		0.627227	0.544909	0.374148	0.187957	0.089473	0.062345		0.628946	0.57403	0.426679	0.213643	0.089865	0.051495
86	0.208249	0.110259	0.053688	0.034021	0.021703	0.017549		0.209787	0.125401	0.073475	0.031205	0.013351	0.005228		0.189887	0.104653	0.057558	0.027309	0.010345	0.01001		0.541008	0.476584	0.335847	0.161108	0.065991	0.039039		0.626777	0.544602	0.374262	0.187975	0.089347	0.061912		0.629042	0.574214	0.426612	0.214074	0.090063	0.051574
86.2	0.208483	0.110587	0.053625	0.033988	0.021924	0.017664		0.209896	0.125368	0.072971	0.031168	0.013713	0.0051		0.189302	0.104905	0.057417	0.02717	0.010033	0.010097		0.54083	0.476951	0.336093	0.161718	0.066105	0.038834		0.626708	0.54446	0.374471	0.188341	0.089231	0.061784		0.628995	0.574644	0.427266	0.214254	0.090232	0.051266
86.4	0.20843	0.11053	0.052972	0.033594	0.021402	0.016827		0.209964	0.125664	0.07254	0.031253	0.013686	0.005676		0.189218	0.105336	0.057815	0.027663	0.009939	0.010508		0.541404	0.477251	0.336309	0.161863	0.066722	0.038937		0.627234	0.545173	0.375293	0.189241	0.089636	0.062153		0.628839	0.574193	0.427423	0.214476	0.089712	0.051066
86.6	0.208285	0.110414	0.052634	0.033206	0.021327	0.01652		0.210464	0.125836	0.072857	0.031341	0.013922	0.006334		0.18891	0.10502	0.057324	0.027239	0.009601	0.010655		0.542113	0.477452	0.336787	0.162772	0.067774	0.03935		0.627276	0.545262	0.37593	0.190038	0.090173	0.062742		0.628658	0.574196	0.42735	0.214917	0.089815	0.050998
86.8	0.208115	0.110522	0.052445	0.03321	0.020955	0.01599		0.210524	0.125367	0.072573	0.031099	0.013643	0.006882		0.188836	0.105233	0.057365	0.026882	0.009362	0.010869		0.541868	0.47692	0.336843	0.163301	0.067889	0.03939		0.626641	0.545214	0.376264	0.190019	0.089724	0.061798		0.628248	0.574083	0.427988	0.215044	0.090098	0.050734
87	0.207329	0.109738	0.051501	0.032377	0.020006	0.014534		0.211205	0.125845	0.072746	0.031588	0.014079	0.007393		0.188563	0.104548	0.057513	0.026115	0.008841	0.010426		0.542014	0.476711	0.33671	0.163749	0.067739	0.039175		0.626988	0.545582	0.376694	0.190823	0.08981	0.061922		0.627918	0.574265	0.428234	0.214929	0.089677	0.050626
87.2	0.207736	0.110094	0.052375	0.032837	0.020134	0.014638		0.211685	0.126084	0.073295	0.031675	0.014585	0.007973		0.188474	0.104052	0.057133	0.025839	0.008417	0.009912		0.542732	0.477235	0.337624	0.164365	0.068217	0.039932		0.627014	0.545391	0.376509	0.191396	0.089985	0.061969		0.62738	0.573892	0.428657	0.214988	0.089323	0.050378
87.4	0.208215	0.110756	0.052867	0.03323	0.020154	0.014799		0.212691	0.127631	0.073956	0.03259	0.016063	0.009179		0.188632	0.104086	0.057149	0.025823	0.008653	0.009758		0.543087	0.477835	0.33846	0.165055	0.068836	0.040214		0.628127	0.546629	0.37753	0.192496	0.090566	0.062974		0.627254	0.573941	0.429217	0.214955	0.089248	0.050306
87.6	0.207609	0.110441	0.052331	0.032817	0.019707	0.01415		0.212698	0.12787	0.074071	0.032638	0.016167	0.009234		0.188516	0.103959	0.056896	0.025488	0.008641	0.009439		0.543581	0.478449	0.339482	0.16573	0.069266	0.04038		0.628361	0.546853	0.377385	0.192511	0.090348	0.062988		0.62743	0.574672	0.43001	0.215585	0.089997	0.050712
87.8	0.20797	0.110146	0.052777	0.032448	0.019374	0.013749		0.212911	0.128342	0.074112	0.032684	0.016293	0.0091		0.18862	0.103873	0.05761	0.025341	0.008711	0.009184		0.543852	0.478928	0.339669	0.165919	0.069681	0.040406		0.628756	0.547343	0.377997	0.193016	0.090094	0.063071		0.627281	0.575006	0.430446	0.216471	0.089945	0.050737
88	0.2082	0.110533	0.053261	0.032808	0.019326	0.013976		0.213317	0.129141	0.074631	0.032881	0.016827	0.009416		0.188948	0.103599	0.057768	0.025245	0.008985	0.009144		0.543759	0.479437	0.340032	0.16597	0.069546	0.040401		0.628694	0.547986	0.378037	0.192739	0.089329	0.063187		0.627342	0.575135	0.430318	0.216211	0.089398	0.05044
88.2	0.208472	0.11049	0.053014	0.032698	0.018518	0.014119		0.213478	0.129156	0.074395	0.032815	0.017068	0.009499		0.189195	0.103286	0.057635	0.025244	0.009377	0.009177		0.544163	0.480277	0.34122	0.166709	0.070043	0.040541		0.628724	0.548475	0.37842	0.192756	0.089021	0.063408		0.62724	0.574978	0.430166	0.216089	0.088859	0.049994
88.4	0.209089	0.110376	0.053125	0.032824	0.018465	0.014545		0.213416	0.128994	0.074938	0.033435	0.017329	0.009526		0.189839	0.103118	0.057956	0.02503	0.008965	0.009175		0.544672	0.48134	0.342639	0.166968	0.070745	0.040546		0.628543	0.548961	0.378828	0.192898	0.08893	0.06337		0.627443	0.574952	0.430173	0.216691	0.08893	0.050176
88.6	0.210009	0.11091	0.053508	0.03303	0.018513	0.0151		0.213418	0.129202	0.075211	0.033567	0.017067	0.009299		0.190646	0.103642	0.058561	0.025425	0.009323	0.009324		0.544307	0.481276	0.343139	0.166501	0.07013	0.039896		0.628514	0.549445	0.379316	0.193253	0.088883	0.063509		0.627641	0.575246	0.430891	0.217276	0.08887	0.050806
88.8	0.210311	0.11118	0.053267	0.033278	0.018346	0.015459		0.213617	0.129282	0.075599	0.033386	0.016705	0.00918		0.190999	0.104001	0.058737	0.025594	0.009554	0.009606		0.544096	0.481222	0.343736	0.166638	0.069514	0.040097		0.628118	0.549488	0.380068	0.193276	0.089023	0.063988		0.627852	0.575985	0.432003	0.217946	0.089389	0.050892
89	0.210489	0.111151	0.053052	0.033294	0.01796	0.015593		0.214321	0.129702	0.076341	0.034317	0.017129	0.009137		0.19098	0.103708	0.058422	0.025709	0.00938	0.009207		0.543945	0.481629	0.344107	0.166631	0.069504	0.039967		0.628286	0.549393	0.380514	0.193364	0.088962	0.064155		0.627993	0.576807	0.432568	0.218239	0.089649	0.050769
89.2	0.209823	0.110839	0.05228	0.032706	0.017891	0.015507		0.213757	0.128948	0.076105	0.033789	0.016496	0.008517		0.191029	0.103357	0.058266	0.025411	0.008893	0.009036		0.544014	0.482041	0.344469	0.167012	0.069478	0.040153		0.628562	0.549391	0.381538	0.193122	0.089019	0.064074		0.628322	0.577608	0.433511	0.219528	0.09045	0.051694
89.4	0.209834	0.111057	0.052519	0.032779	0.018167	0.015586		0.214077	0.128667	0.076331	0.033796	0.016636	0.008275		0.191159	0.103717	0.057972	0.02626	0.009516	0.009088		0.544303	0.48275	0.344762	0.167766	0.069632	0.040296		0.628188	0.549268	0.382011	0.192776	0.089362	0.063888		0.628336	0.578006	0.433272	0.219798	0.090658	0.051469
89.6	0.209995	0.110943	0.052755	0.03252	0.018536	0.015192		0.213897	0.128295	0.076365	0.033624	0.015774	0.007778		0.191429	0.103827	0.058205	0.026689	0.010116	0.009618		0.544161	0.483232	0.345098	0.167881	0.069708	0.040721		0.628081	0.549675	0.382118	0.193017	0.089227	0.063617		0.62927	0.579161	0.434581	0.220457	0.091307	0.051954
89.8	0.210024	0.110597	0.052576	0.031809	0.018403	0.015414		0.213327	0.128282	0.076552	0.033425	0.016037	0.007092		0.191023	0.103581	0.057875	0.027243	0.009715	0.009287		0.543671	0.482803	0.344765	0.167239	0.069153	0.040665		0.627728	0.549313	0.381959	0.192188	0.088987	0.063079		0.62927	0.579403	0.435318	0.22101	0.091112	0.051709
90	0.20993	0.110462	0.052089	0.031642	0.018184	0.014709		0.212797	0.128042	0.076272	0.03299	0.015856	0.006417		0.190214	0.103428	0.057428	0.027409	0.009299	0.008928		0.54348	0.482689	0.344392	0.167088	0.069144	0.040145		0.627291	0.549011	0.382558	0.192093	0.089031	0.062809		0.629489	0.579386	0.435582	0.221423	0.091304	0.05155
90.2	0.209641	0.110196	0.051636	0.031196	0.018069	0.013797		0.21234	0.127441	0.075778	0.03295	0.015843	0.005939		0.189876	0.103661	0.057224	0.027439	0.008869	0.008957		0.543566	0.482584	0.344153	0.167362	0.069107	0.040063		0.627457	0.549101	0.382668	0.192686	0.088947	0.062584		0.629558	0.579413	0.436116	0.221631	0.091531	0.05138
90.4	0.209668	0.10963	0.051633	0.030847	0.017834	0.013189		0.212643	0.127108	0.075688	0.032864	0.015418	0.005931		0.189762	0.103721	0.057425	0.028044	0.009051	0.008986		0.5436	0.482098	0.344309	0.167626	0.069414	0.040116		0.627746	0.549605	0.383423	0.193394	0.089155	0.06277		0.629247	0.579213	0.436263	0.221798	0.090802	0.051265
90.6	0.209996	0.109928	0.051872	0.030872	0.018278	0.013216		0.212429	0.126283	0.075579	0.032567	0.014853	0.005554		0.189607	0.103358	0.056904	0.027928	0.008987	0.008883		0.54418	0.48211	0.344978	0.168643	0.069645	0.040455		0.628332	0.549722	0.384571	0.19393	0.089856	0.062769		0.629297	0.579172	0.436764	0.221982	0.090931	0.050837
90.8	0.209802	0.109798	0.051875	0.03119	0.018107	0.012953		0.213072	0.125975	0.075578	0.033058	0.014956	0.005768		0.189705	0.103284	0.057349	0.028371	0.009003	0.009012		0.543917	0.482115	0.345378	0.169235	0.069801	0.04063		0.627983	0.549367	0.384753	0.193737	0.088933	0.061727		0.629183	0.579274	0.437	0.221909	0.09064	0.05063
91	0.2103	0.110024	0.051842	0.03102	0.018129	0.01276		0.21364	0.12611	0.075872	0.033351	0.015096	0.005898		0.1889	0.102783	0.057004	0.028059	0.008395	0.008599		0.544285	0.482436	0.345286	0.169821	0.070033	0.040838		0.628147	0.549449	0.385058	0.19392	0.088843	0.061443		0.629418	0.579848	0.437573	0.222209	0.09082	0.051266
91.2	0.210587	0.110433	0.052457	0.031308	0.018396	0.013182		0.213444	0.126183	0.075747	0.033602	0.015324	0.006232		0.189028	0.10303	0.057242	0.028428	0.009141	0.009302		0.545149	0.482688	0.346551	0.170664	0.070519	0.041736		0.628926	0.549663	0.38541	0.194349	0.089233	0.061722		0.628932	0.579358	0.437686	0.222537	0.090602	0.051155
91.4	0.210358	0.11048	0.052019	0.031187	0.018413	0.013403		0.213595	0.126237	0.075259	0.033453	0.015611	0.00637		0.189087	0.103862	0.057859	0.028579	0.009722	0.009675		0.545212	0.482671	0.346627	0.17093	0.070582	0.041548		0.629989	0.55083	0.386153	0.195404	0.089558	0.062171		0.629161	0.57921	0.438163	0.222985	0.090832	0.051461
91.6	0.210073	0.110529	0.051625	0.030875	0.018209	0.013295		0.213129	0.125757	0.075022	0.032796	0.015069	0.006101		0.188983	0.104322	0.058164	0.028564	0.009776	0.009908		0.545207	0.482634	0.346634	0.171513	0.070421	0.041486		0.629893	0.550572	0.386303	0.195106	0.089353	0.061756		0.629101	0.578752	0.438355	0.222827	0.090708	0.051118
91.8	0.210485	0.110917	0.052247	0.031	0.018237	0.014193		0.213613	0.126479	0.075109	0.032974	0.01564	0.006364		0.1893	0.104601	0.058688	0.02843	0.010105	0.010234		0.545339	0.483022	0.347067	0.171796	0.070857	0.041542		0.629996	0.551143	0.387039	0.195839	0.089812	0.062297		0.629098	0.578593	0.438568	0.223054	0.090572	0.050605
92	0.210406	0.111222	0.052356	0.031419	0.0182	0.01453		0.2138	0.126759	0.074603	0.032664	0.015755	0.006478		0.189356	0.104278	0.058598	0.028143	0.010394	0.010533		0.545397	0.483229	0.347498	0.172103	0.07121	0.041233		0.630235	0.551404	0.38698	0.195907	0.09021	0.062709		0.628422	0.57791	0.438244	0.2227	0.089981	0.050245
92.2	0.211055	0.111855	0.052835	0.031758	0.017863	0.015087		0.213397	0.126539	0.074269	0.032758	0.015379	0.006634		0.189117	0.103739	0.058365	0.027472	0.010097	0.010675		0.545699	0.483887	0.348111	0.172899	0.071737	0.041917		0.6311	0.552111	0.387195	0.196688	0.090971	0.063024		0.628499	0.57812	0.438308	0.223465	0.090717	0.050509
92.4	0.211473	0.112429	0.053506	0.032466	0.018338	0.015939		0.213354	0.126957	0.074747	0.033294	0.015772	0.006941		0.189093	0.103502	0.058758	0.027162	0.010361	0.010269		0.545528	0.483774	0.348551	0.172839	0.071666	0.041726		0.631385	0.552374	0.387798	0.197076	0.091162	0.062954		0.628225	0.577951	0.437903	0.223421	0.090821	0.050123
92.6	0.212366	0.113569	0.054377	0.03295	0.018804	0.016425		0.213594	0.127726	0.075351	0.033463	0.01584	0.007079		0.188944	0.103533	0.058595	0.026857	0.010428	0.010294		0.544843	0.483556	0.348558	0.172698	0.071134	0.041551		0.631546	0.552886	0.3885	0.19735	0.091247	0.063329		0.628365	0.577991	0.438611	0.223641	0.09087	0.050085
92.8	0.212255	0.113887	0.05449	0.033012	0.018936	0.016712		0.21362	0.127994	0.075765	0.033491	0.015562	0.007473		0.189039	0.103336	0.058441	0.026487	0.010866	0.010293		0.545146	0.483767	0.349236	0.17311	0.071204	0.041721		0.631738	0.553181	0.389212	0.197578	0.091461	0.063472		0.628917	0.578786	0.439904	0.224875	0.091771	0.050262
93	0.211801	0.11404	0.054763	0.03294	0.018726	0.016606		0.21429	0.129008	0.076522	0.03381	0.016497	0.008168		0.188877	0.102926	0.058221	0.025996	0.010537	0.009803		0.545132	0.484135	0.34929	0.173051	0.071142	0.041652		0.632126	0.553658	0.389798	0.198015	0.091877	0.063637		0.628616	0.578995	0.43967	0.225139	0.092141	0.050291
93.2	0.211871	0.114301	0.055071	0.032698	0.019042	0.016842		0.213984	0.128957	0.076706	0.033411	0.016258	0.008475		0.188918	0.102655	0.057935	0.025607	0.010306	0.009615		0.54564	0.484591	0.349819	0.173333	0.071197	0.041699		0.632334	0.5542	0.390175	0.198291	0.092095	0.064246		0.628966	0.579682	0.440308	0.225908	0.092724	0.050675
93.4	0.212252	0.11489	0.055819	0.033024	0.019477	0.016666		0.213895	0.129364	0.076663	0.033471	0.016054	0.00824		0.188603	0.102647	0.057357	0.025837	0.010379	0.009103		0.545626	0.484753	0.350338	0.17318	0.071302	0.041554		0.632834	0.555442	0.390408	0.199359	0.093012	0.06536		0.628894	0.579881	0.440589	0.225725	0.092811	0.050361
93.6	0.212723	0.114906	0.056098	0.033112	0.019755	0.01651		0.214143	0.129759	0.077299	0.033741	0.015821	0.008081		0.188867	0.102931	0.057702	0.026028	0.010373	0.008948		0.544956	0.484509	0.350564	0.17233	0.070587	0.041104		0.63325	0.555984	0.390544	0.199875	0.093627	0.065782		0.629225	0.580267	0.441723	0.225761	0.093299	0.050395
93.8	0.212702	0.114368	0.055435	0.03273	0.019207	0.016225		0.214355	0.129903	0.077943	0.033803	0.016148	0.007895		0.18868	0.102563	0.05714	0.025817	0.009737	0.008326		0.544678	0.484563	0.350746	0.172024	0.069824	0.040761		0.633172	0.556138	0.39096	0.200315	0.093655	0.065975		0.629379	0.580661	0.44235	0.226286	0.093493	0.050105
94	0.212975	0.114677	0.055448	0.032955	0.01912	0.01547		0.214391	0.129809	0.078165	0.033487	0.015713	0.007638		0.188458	0.102563	0.056548	0.02559	0.009384	0.007963		0.544789	0.485324	0.351318	0.172158	0.070275	0.040757		0.633312	0.556661	0.391369	0.200962	0.093687	0.066455		0.629481	0.581028	0.442763	0.22618	0.094006	0.050583
94.2	0.213231	0.114748	0.055255	0.032468	0.019021	0.015207		0.214725	0.129812	0.078859	0.033787	0.015654	0.008014		0.189671	0.10326	0.057494	0.026107	0.009948	0.008626		0.54478	0.485395	0.35233	0.172489	0.070574	0.040884		0.6344	0.557681	0.392056	0.202126	0.093953	0.067222		0.629579	0.581254	0.443049	0.226166	0.093885	0.050685
94.4	0.214285	0.115318	0.056307	0.033058	0.019672	0.01595		0.214803	0.129706	0.078484	0.033532	0.014955	0.00759		0.190744	0.103864	0.057888	0.026717	0.010466	0.009114		0.545096	0.486273	0.353396	0.173364	0.071324	0.041127		0.634509	0.557817	0.393311	0.202686	0.094143	0.067718		0.629557	0.581949	0.443368	0.226691	0.093275	0.050952
94.6	0.214654	0.115344	0.056161	0.032875	0.019766	0.015647		0.215031	0.129832	0.078662	0.034116	0.014896	0.007628		0.191182	0.103975	0.05783	0.026517	0.01019	0.009252		0.545381	0.486326	0.354016	0.173392	0.071411	0.041014		0.63448	0.557941	0.394435	0.203282	0.094389	0.067837		0.62952	0.582325	0.444044	0.227216	0.093674	0.050574
94.8	0.215105	0.115205	0.056207	0.032729	0.0195	0.015519		0.215964	0.130251	0.078911	0.034688	0.015226	0.008489		0.190801	0.103645	0.057937	0.026586	0.009923	0.0091		0.545237	0.486399	0.354571	0.17387	0.071744	0.04119		0.634487	0.55819	0.395066	0.203821	0.094258	0.067751		0.629582	0.58272	0.443992	0.227262	0.093884	0.051051
95	0.215839	0.115403	0.056214	0.032731	0.01963	0.01584		0.215922	0.130068	0.078814	0.034668	0.015212	0.008528		0.19069	0.103532	0.058148	0.026669	0.009663	0.008752		0.545294	0.486398	0.354503	0.173875	0.071474	0.041097		0.63482	0.558874	0.396063	0.204285	0.095112	0.067964		0.629768	0.583088	0.444816	0.227699	0.093944	0.051592
95.2	0.216165	0.115296	0.056136	0.033	0.019752	0.016356		0.216035	0.130257	0.078525	0.034869	0.015589	0.00834		0.191345	0.104056	0.058722	0.027029	0.009979	0.009675		0.545161	0.486671	0.354951	0.174001	0.071108	0.041281		0.635111	0.559135	0.396621	0.205018	0.095565	0.068231		0.629763	0.582914	0.444839	0.227736	0.09364	0.051362
95.4	0.216335	0.115295	0.055928	0.033159	0.020332	0.016536		0.216564	0.130561	0.078492	0.034889	0.015683	0.008489		0.191407	0.104354	0.058976	0.026958	0.009763	0.009708		0.544819	0.486623	0.354912	0.174033	0.07104	0.041096		0.635304	0.559865	0.397386	0.205699	0.096255	0.06818		0.630479	0.583203	0.445879	0.22837	0.094217	0.05171
95.6	0.217161	0.115507	0.056418	0.033248	0.02051	0.016767		0.216343	0.130631	0.078648	0.035086	0.016028	0.008516		0.191318	0.104659	0.059258	0.027051	0.009842	0.009825		0.545026	0.486885	0.354911	0.174518	0.071245	0.041181		0.635025	0.560035	0.397635	0.205607	0.096464	0.068032		0.630637	0.58347	0.446689	0.228506	0.093922	0.051639
95.8	0.217222	0.115429	0.056672	0.033254	0.020431	0.017193		0.217165	0.131553	0.078856	0.035432	0.016688	0.009046		0.191419	0.104615	0.05965	0.027036	0.010126	0.010361		0.545287	0.487266	0.355129	0.174914	0.071655	0.041262		0.634948	0.560525	0.398096	0.206075	0.096844	0.068109		0.630887	0.58396	0.447111	0.22938	0.094217	0.051848
96	0.217278	0.115322	0.056696	0.033494	0.020628	0.017216		0.217184	0.131419	0.07847	0.035462	0.016487	0.009134		0.190784	0.104299	0.060072	0.02703	0.01026	0.010731		0.544904	0.487309	0.354764	0.174932	0.071494	0.040773		0.635094	0.560821	0.398188	0.205854	0.097118	0.067396		0.630666	0.583801	0.447347	0.229915	0.094109	0.051993
96.2	0.218087	0.115892	0.057226	0.033696	0.020895	0.017761		0.217197	0.131819	0.078995	0.035957	0.017548	0.009655		0.190323	0.104171	0.060175	0.027051	0.010223	0.010209		0.545099	0.487633	0.354769	0.175672	0.071658	0.041274		0.63514	0.560839	0.39812	0.205956	0.096951	0.066984		0.631143	0.58394	0.447806	0.230199	0.094714	0.052089
96.4	0.218062	0.116158	0.05747	0.033718	0.021257	0.018049		0.21729	0.13186	0.079228	0.035815	0.017918	0.009512		0.190623	0.10449	0.060593	0.027362	0.01043	0.010087		0.54517	0.48777	0.355083	0.176105	0.071819	0.041378		0.634438	0.560509	0.398692	0.205915	0.0967	0.066222		0.630676	0.583471	0.448098	0.230002	0.094307	0.051421
96.6	0.217636	0.116064	0.057339	0.033682	0.021036	0.017652		0.217401	0.131844	0.079697	0.035787	0.018401	0.009699		0.190563	0.104706	0.060798	0.027495	0.010285	0.010374		0.545336	0.488281	0.355601	0.176336	0.071774	0.041506		0.634063	0.560491	0.399122	0.205661	0.096547	0.066019		0.631387	0.58383	0.449522	0.231032	0.094815	0.052091
96.8	0.21719	0.115839	0.05675	0.033255	0.020529	0.017238		0.217257	0.131991	0.080247	0.035684	0.018887	0.009966		0.190064	0.104546	0.060297	0.026916	0.010302	0.010367		0.54571	0.488494	0.355698	0.176917	0.072184	0.041293		0.633988	0.560404	0.39961	0.205353	0.096589	0.065742		0.632073	0.584415	0.450504	0.231745	0.095499	0.052261
97	0.217535	0.116795	0.056916	0.033331	0.020615	0.017141		0.217629	0.132374	0.080752	0.035862	0.019262	0.0102		0.189842	0.104663	0.060522	0.026723	0.010243	0.010103		0.54597	0.48835	0.355705	0.176986	0.072025	0.041149		0.633746	0.560215	0.399785	0.205411	0.096686	0.066139		0.63177	0.584566	0.450505	0.231678	0.095457	0.052014
97.2	0.217966	0.117235	0.056735	0.033228	0.020514	0.017107		0.217752	0.131897	0.080916	0.035529	0.018734	0.00989		0.189211	0.104648	0.059991	0.026782	0.010027	0.009704		0.546174	0.488205	0.356138	0.17711	0.071861	0.040613		0.6337	0.560391	0.399708	0.205357	0.096566	0.066011		0.632136	0.585013	0.451612	0.23197	0.095861	0.052091
97.4	0.217834	0.11723	0.056376	0.033119	0.020333	0.016221		0.217757	0.132249	0.081342	0.035672	0.018737	0.009641		0.188795	0.104671	0.059962	0.026938	0.010012	0.009284		0.545861	0.488028	0.356739	0.17727	0.071977	0.039982		0.633403	0.560423	0.399725	0.20509	0.096382	0.065801		0.632295	0.584819	0.452034	0.231716	0.096051	0.052012
97.6	0.217201	0.116981	0.056002	0.032938	0.019683	0.015474		0.218233	0.132069	0.081896	0.036043	0.018562	0.009648		0.189692	0.105348	0.060509	0.0275	0.010734	0.009918		0.54507	0.488028	0.356931	0.177715	0.071171	0.039533		0.633155	0.559972	0.399836	0.205015	0.096179	0.065855		0.632356	0.585205	0.452493	0.232035	0.09622	0.052133
97.8	0.216697	0.117064	0.055321	0.032058	0.018673	0.014681		0.218287	0.132262	0.081879	0.036249	0.018469	0.009151		0.190039	0.105303	0.060359	0.027491	0.01088	0.01001		0.545428	0.488795	0.357618	0.178417	0.07164	0.039857		0.632572	0.560107	0.399931	0.205383	0.09586	0.065881		0.63271	0.585758	0.452773	0.232279	0.096052	0.052164
98	0.217188	0.117759	0.055582	0.032128	0.018968	0.014699		0.218087	0.132034	0.08199	0.035902	0.018244	0.008802		0.190923	0.105644	0.060778	0.027901	0.01157	0.010488		0.545383	0.489249	0.35807	0.178717	0.072434	0.03993		0.633152	0.560272	0.400262	0.205623	0.09594	0.066413		0.632707	0.585859	0.452708	0.232364	0.095923	0.052186
98.2	0.217465	0.117828	0.055842	0.031856	0.018746	0.014618		0.218625	0.132547	0.082201	0.036288	0.018736	0.008944		0.191742	0.105982	0.061469	0.028243	0.011857	0.01112		0.545501	0.489585	0.358756	0.178773	0.07274	0.040163		0.633264	0.560709	0.401002	0.206118	0.096181	0.066915		0.6324	0.585663	0.452773	0.232415	0.095386	0.051556
98.4	0.217524	0.117584	0.055771	0.031842	0.017737	0.013909		0.218405	0.132831	0.081475	0.036467	0.01839	0.00857		0.192034	0.106221	0.061295	0.028168	0.012036	0.01072		0.545623	0.490048	0.359411	0.179282	0.072646	0.040462		0.632456	0.560241	0.401282	0.206258	0.096105	0.066466		0.632291	0.585943	0.453118	0.232949	0.095453	0.051644
98.6	0.217823	0.11753	0.055612	0.031597	0.017135	0.013431		0.218696	0.133514	0.081384	0.03703	0.01832	0.009073		0.191836	0.105974	0.061	0.028155	0.012314	0.010636		0.546007	0.490137	0.360521	0.179894	0.072832	0.040801		0.632327	0.560638	0.401874	0.207087	0.09654	0.066947		0.631927	0.58607	0.453235	0.233099	0.09527	0.051491
98.8	0.218513	0.117601	0.055829	0.031765	0.016893	0.013912		0.21906	0.133844	0.080975	0.036866	0.018251	0.009223		0.191758	0.105831	0.060772	0.028387	0.012669	0.010311		0.546572	0.49092	0.361433	0.18071	0.073584	0.041726		0.633204	0.561514	0.403236	0.207927	0.097342	0.067601		0.631706	0.585776	0.452906	0.232967	0.095261	0.051541
99	0.218928	0.11782	0.056007	0.032291	0.01747	0.014393		0.219177	0.133656	0.080903	0.036952	0.018155	0.009246		0.19211	0.106151	0.060877	0.028679	0.01311	0.01045		0.546557	0.491108	0.361722	0.18073	0.073683	0.041897		0.633037	0.561462	0.403432	0.20811	0.097661	0.067358		0.631991	0.586202	0.453782	0.233731	0.095459	0.05202
99.2	0.219371	0.117999	0.056183	0.032756	0.017779	0.014372		0.219315	0.13374	0.080614	0.036946	0.018106	0.008768		0.192002	0.106327	0.061061	0.028982	0.013272	0.010726		0.546372	0.491061	0.361546	0.180502	0.073368	0.042091		0.633273	0.561355	0.40362	0.208212	0.097253	0.067132		0.632422	0.586877	0.45406	0.234537	0.096192	0.052452
99.4	0.219029	0.117802	0.056343	0.033263	0.017953	0.013968		0.219012	0.133606	0.080475	0.036799	0.017529	0.008576		0.192038	0.106359	0.061063	0.029071	0.01385	0.010644		0.546384	0.490892	0.361395	0.180382	0.07338	0.042303		0.633885	0.561965	0.403741	0.208577	0.097532	0.067169		0.632399	0.586805	0.45469	0.235028	0.096415	0.052586
99.6	0.219252	0.118153	0.056996	0.033443	0.017841	0.014333		0.218602	0.133287	0.080169	0.036507	0.017582	0.008623		0.19204	0.106328	0.061307	0.029423	0.014257	0.010595		0.547095	0.491193	0.361314	0.180732	0.073304	0.042288		0.634221	0.562045	0.404319	0.209209	0.096977	0.067046		0.632215	0.586918	0.455035	0.235637	0.096452	0.052602
99.8	0.218655	0.118007	0.056861	0.033536	0.017677	0.014057		0.219462	0.133909	0.080149	0.036464	0.017517	0.009136		0.192037	0.106556	0.06147	0.030106	0.014436	0.01095		0.547345	0.491486	0.36142	0.180341	0.073072	0.042434		0.635005	0.562566	0.405582	0.210225	0.097733	0.06712		0.632348	0.586856	0.455124	0.236194	0.096751	0.052608
100	0.219247	0.11848	0.057126	0.033859	0.018042	0.014198		0.219712	0.134103	0.080446	0.036661	0.017646	0.009252		0.191427	0.10634	0.061541	0.029925	0.013941	0.010065		0.547755	0.491632	0.361348	0.180717	0.072851	0.042362		0.635329	0.562782	0.405745	0.210535	0.098125	0.067008		0.632312	0.586778	0.455933	0.237397	0.097202	0.052729
100.2	0.21995	0.119203	0.057624	0.034392	0.018663	0.014663		0.220111	0.134231	0.080923	0.03647	0.018238	0.009547		0.190978	0.106013	0.061072	0.029776	0.013145	0.009271		0.548601	0.491925	0.361639	0.181391	0.073123	0.042754		0.635868	0.563132	0.405831	0.211108	0.098066	0.067308		0.632607	0.587056	0.456551	0.238024	0.0976	0.053203
100.4	0.219949	0.119558	0.057188	0.034321	0.0192	0.014529		0.220099	0.133959	0.080844	0.036041	0.017632	0.009623		0.191047	0.106047	0.060866	0.029697	0.013147	0.009497		0.548856	0.492491	0.362488	0.181957	0.073414	0.042885		0.636199	0.563427	0.406822	0.211057	0.098446	0.067206		0.632753	0.587507	0.457162	0.239065	0.097815	0.053672
100.6	0.219985	0.119451	0.056896	0.034389	0.019033	0.014289		0.220479	0.134006	0.081276	0.036264	0.018306	0.009729		0.190499	0.105519	0.060486	0.029655	0.012553	0.009464		0.54953	0.493216	0.363076	0.182644	0.07378	0.043192		0.636628	0.563851	0.407617	0.210871	0.098181	0.0672		0.633653	0.588462	0.458373	0.240514	0.098725	0.054526
100.8	0.220734	0.119823	0.056788	0.034062	0.018877	0.01424		0.220484	0.133858	0.081542	0.036509	0.017926	0.009955		0.190224	0.105781	0.060369	0.029481	0.012514	0.00966		0.549675	0.492907	0.363048	0.183019	0.073998	0.04277		0.637243	0.564252	0.408379	0.210937	0.098278	0.06695		0.633671	0.588627	0.458862	0.241123	0.099529	0.054786
101	0.221258	0.120556	0.057253	0.03411	0.019411	0.014285		0.220649	0.133272	0.081177	0.036583	0.017466	0.009829		0.190654	0.106329	0.060943	0.029657	0.013014	0.010346		0.55005	0.492817	0.363788	0.18339	0.074553	0.042744		0.637228	0.564449	0.408632	0.21126	0.097918	0.066969		0.633283	0.58886	0.459503	0.241212	0.099305	0.054678
101.2	0.221382	0.120494	0.057494	0.034218	0.019586	0.014213		0.220723	0.133121	0.081444	0.036385	0.017604	0.009709		0.190522	0.106416	0.060569	0.029608	0.012216	0.010413		0.549901	0.49231	0.364297	0.18363	0.074594	0.042537		0.636832	0.564664	0.408808	0.210643	0.097502	0.066486		0.633183	0.588599	0.459901	0.241634	0.099867	0.054839
101.4	0.220891	0.11997	0.057169	0.033736	0.019568	0.013665		0.220204	0.133204	0.08142	0.036485	0.017316	0.009217		0.190848	0.106637	0.06101	0.030066	0.012385	0.011041		0.549918	0.492604	0.364617	0.183912	0.075126	0.042556		0.636293	0.564627	0.408725	0.210449	0.097308	0.066841		0.633254	0.588632	0.459634	0.241839	0.100073	0.054812
101.6	0.220449	0.120153	0.057552	0.03324	0.019621	0.013818		0.22022	0.132711	0.081207	0.036433	0.016913	0.009096		0.191905	0.107244	0.061739	0.030591	0.012616	0.011617		0.549697	0.49272	0.364769	0.183964	0.074797	0.042566		0.636639	0.564586	0.408983	0.211043	0.097436	0.067188		0.63325	0.589108	0.460026	0.242435	0.100035	0.054659
101.8	0.220717	0.119713	0.057514	0.0323	0.019481	0.013795		0.219578	0.132953	0.080743	0.036097	0.016808	0.008686		0.192172	0.107464	0.061709	0.030607	0.012412	0.011676		0.550321	0.493145	0.365823	0.184342	0.075684	0.042749		0.636347	0.565116	0.409214	0.211351	0.097175	0.06732		0.633627	0.589936	0.460923	0.243322	0.100678	0.054894
102	0.221656	0.119792	0.058066	0.032602	0.01995	0.014288		0.219399	0.13286	0.080569	0.036011	0.016592	0.008238		0.192785	0.107674	0.061854	0.030691	0.012217	0.012143		0.550008	0.493316	0.366408	0.184885	0.076012	0.042719		0.637227	0.565821	0.410176	0.211975	0.097918	0.067821		0.633015	0.58955	0.46097	0.243503	0.100707	0.054453
102.2	0.221746	0.119643	0.05843	0.032279	0.019803	0.014232		0.219261	0.133486	0.080573	0.036149	0.016758	0.008283		0.192052	0.10737	0.061493	0.02984	0.01145	0.01184		0.55003	0.493453	0.367138	0.18495	0.076284	0.043006		0.637216	0.566055	0.410427	0.212261	0.097782	0.067749		0.633118	0.589407	0.461508	0.243498	0.100849	0.054125
102.4	0.22193	0.119319	0.058127	0.032147	0.019261	0.014241		0.2183	0.133542	0.080101	0.035995	0.015942	0.008117		0.192136	0.107387	0.061172	0.029829	0.011327	0.011827		0.549863	0.493455	0.367614	0.185647	0.076382	0.042879		0.6372	0.566244	0.41051	0.2124	0.097851	0.067561		0.633294	0.589786	0.461603	0.244021	0.101148	0.054117
102.6	0.222773	0.11989	0.058823	0.032345	0.019638	0.015009		0.218044	0.133564	0.079758	0.035791	0.015692	0.008051		0.192253	0.107288	0.060775	0.0298	0.011165	0.012396		0.549928	0.493482	0.368097	0.185931	0.076986	0.043052		0.637291	0.566548	0.410665	0.212649	0.098063	0.067789		0.632758	0.589563	0.461403	0.243749	0.100489	0.053459
102.8	0.223149	0.120322	0.058991	0.03264	0.019847	0.015495		0.21807	0.133815	0.079437	0.036002	0.015668	0.00768		0.192096	0.107143	0.060237	0.029569	0.010923	0.012282		0.54998	0.49398	0.368666	0.186027	0.07739	0.043316		0.637138	0.566712	0.410771	0.212628	0.09773	0.067316		0.632883	0.589551	0.461613	0.244126	0.101316	0.053504
103	0.223015	0.120835	0.059384	0.033216	0.019968	0.015654		0.217595	0.133572	0.079477	0.03629	0.015559	0.007663		0.191888	0.107063	0.060095	0.029283	0.010461	0.012628		0.549724	0.493669	0.368871	0.185727	0.077312	0.042978		0.636833	0.565904	0.410287	0.212178	0.097455	0.06655		0.632744	0.589586	0.461818	0.244453	0.101576	0.053798
103.2	0.223512	0.121886	0.059984	0.033952	0.019932	0.015999		0.217111	0.133597	0.078922	0.036255	0.01558	0.006945		0.191876	0.106943	0.060392	0.029675	0.010229	0.012677		0.549591	0.493971	0.369302	0.186147	0.077177	0.043271		0.637267	0.565418	0.410274	0.212622	0.097199	0.066376		0.633206	0.589775	0.461908	0.244834	0.101899	0.053677
103.4	0.223267	0.122417	0.059759	0.034388	0.019805	0.015974		0.21695	0.133614	0.079013	0.036259	0.015293	0.006523		0.191832	0.106654	0.060542	0.02932	0.010706	0.012858		0.549745	0.494332	0.369696	0.186439	0.077219	0.043722		0.637663	0.565967	0.410931	0.21369	0.09843	0.066578		0.632938	0.589402	0.462003	0.244633	0.101214	0.053413
103.6	0.223014	0.122717	0.05979	0.034398	0.019773	0.015926		0.217277	0.13399	0.079035	0.036182	0.015533	0.006903		0.191561	0.106265	0.060888	0.029304	0.010798	0.012694		0.550565	0.494895	0.370356	0.186771	0.077047	0.043437		0.637749	0.566011	0.411612	0.214415	0.098873	0.066678		0.633218	0.589606	0.462129	0.244822	0.101662	0.053858
103.8	0.223181	0.123114	0.059342	0.034613	0.019806	0.015893		0.218049	0.134821	0.079351	0.036363	0.015811	0.007239		0.191012	0.105912	0.06123	0.029396	0.010457	0.012415		0.550858	0.495428	0.370453	0.187082	0.077258	0.043767		0.638076	0.566402	0.412206	0.215001	0.099699	0.066955		0.63338	0.58967	0.462238	0.244795	0.100831	0.053684
104	0.223811	0.123784	0.059197	0.034967	0.020173	0.015867		0.21892	0.135391	0.07996	0.036765	0.016489	0.007661		0.190509	0.105572	0.061524	0.028948	0.010173	0.011941		0.550991	0.496012	0.370522	0.188135	0.077497	0.044127		0.63844	0.566898	0.412203	0.215539	0.100253	0.067637		0.633628	0.589793	0.46293	0.245639	0.1011	0.05373
104.2	0.223875	0.12396	0.058684	0.035512	0.020039	0.015698		0.219418	0.135623	0.079986	0.036843	0.01698	0.007467		0.190258	0.10554	0.061784	0.02915	0.010508	0.012134		0.55096	0.496389	0.370643	0.188719	0.077732	0.043904		0.638662	0.567582	0.412758	0.216176	0.10046	0.068045		0.633803	0.589647	0.462992	0.245679	0.100675	0.053849
104.4	0.224097	0.123532	0.058094	0.035358	0.019859	0.015445		0.21988	0.135682	0.079984	0.037264	0.017124	0.007821		0.190316	0.105193	0.06193	0.028995	0.011063	0.012124		0.551184	0.497087	0.371495	0.189328	0.077681	0.044505		0.638775	0.567863	0.413968	0.216707	0.100723	0.068423		0.633888	0.589859	0.463605	0.245914	0.100567	0.054507
104.6	0.224369	0.123532	0.058481	0.035494	0.019043	0.01493		0.220604	0.1355	0.080288	0.037453	0.017594	0.007826		0.19062	0.105361	0.062258	0.029184	0.011488	0.012096		0.551198	0.49755	0.371264	0.189543	0.07772	0.04463		0.63915	0.568482	0.414323	0.217583	0.10102	0.068612		0.634707	0.590444	0.464729	0.246514	0.101454	0.055187
104.8	0.224374	0.12308	0.05796	0.03536	0.018699	0.014484		0.220536	0.134892	0.080145	0.037639	0.017436	0.007942		0.190705	0.105994	0.062844	0.029355	0.012239	0.012311		0.551377	0.497883	0.371807	0.189844	0.078187	0.044625		0.6392	0.56916	0.414895	0.217655	0.100859	0.069044		0.63434	0.590292	0.465437	0.246585	0.101481	0.055601
105	0.224741	0.123424	0.058496	0.035997	0.019638	0.014967		0.220858	0.13434	0.080399	0.037651	0.01808	0.007971		0.190134	0.105634	0.062505	0.029149	0.011806	0.011982		0.551745	0.498539	0.372689	0.190532	0.078826	0.045106		0.639142	0.569438	0.415034	0.217932	0.10106	0.069336		0.634646	0.591054	0.466532	0.247082	0.101182	0.055766
105.2	0.224819	0.123208	0.058907	0.036184	0.019926	0.015279		0.22115	0.134102	0.080614	0.037333	0.018141	0.007872		0.190328	0.106174	0.062593	0.029134	0.011724	0.011874		0.552218	0.49894	0.372902	0.190785	0.078709	0.045269		0.639151	0.569826	0.415626	0.217851	0.10111	0.069751		0.634663	0.591482	0.466836	0.247511	0.101363	0.056409
105.4	0.22468	0.123362	0.059064	0.035589	0.019836	0.015252		0.221164	0.133771	0.08056	0.036973	0.017918	0.007679		0.190275	0.106014	0.062657	0.029213	0.011838	0.011206		0.552527	0.499345	0.373261	0.190848	0.078891	0.045495		0.639385	0.57055	0.416079	0.218449	0.101694	0.070296		0.634631	0.592199	0.467324	0.247846	0.10185	0.056412
105.6	0.224872	0.123429	0.059699	0.035151	0.020024	0.015664		0.221384	0.133558	0.080522	0.036754	0.017403	0.007777		0.190448	0.106027	0.062738	0.028892	0.011509	0.01066		0.552766	0.499463	0.373635	0.191165	0.079107	0.04549		0.639874	0.571418	0.416851	0.219266	0.102107	0.070387		0.634164	0.59228	0.468204	0.247994	0.101612	0.056117
105.8	0.224868	0.122454	0.059605	0.034966	0.020154	0.015513		0.220985	0.133535	0.080679	0.036553	0.017051	0.007651		0.190564	0.106351	0.062304	0.028867	0.011564	0.010565		0.55281	0.499465	0.374615	0.191564	0.079406	0.045364		0.63983	0.571776	0.417345	0.21955	0.10189	0.070559		0.633985	0.592489	0.468792	0.248393	0.101862	0.056003
106	0.225041	0.12246	0.05991	0.034472	0.020253	0.015379		0.220373	0.133524	0.080755	0.036676	0.016501	0.007272		0.190974	0.106278	0.062283	0.028812	0.011666	0.010732		0.552362	0.499304	0.374395	0.191719	0.079142	0.045302		0.640114	0.571926	0.417664	0.219298	0.10216	0.070316		0.633501	0.592041	0.468399	0.248304	0.101704	0.055458
106.2	0.224653	0.122831	0.060262	0.034292	0.020381	0.015726		0.219963	0.132953	0.080548	0.036175	0.015998	0.007133		0.190742	0.105962	0.061863	0.028367	0.010952	0.010469		0.55197	0.498927	0.374301	0.191115	0.078927	0.045005		0.63992	0.571614	0.417455	0.218794	0.10198	0.069799		0.633893	0.592476	0.468746	0.248432	0.101534	0.054675
106.4	0.225055	0.122885	0.060728	0.034179	0.02013	0.015815		0.219669	0.133019	0.080811	0.036284	0.016	0.007499		0.191251	0.106106	0.061622	0.028628	0.011053	0.010747		0.551606	0.49874	0.37459	0.191067	0.078465	0.044733		0.639972	0.572157	0.417724	0.218558	0.102083	0.069795		0.633223	0.592471	0.468381	0.248546	0.101341	0.054191
106.6	0.225825	0.123652	0.061139	0.034314	0.020457	0.016058		0.219956	0.13312	0.080978	0.036867	0.01586	0.007834		0.191698	0.106353	0.061076	0.028404	0.010916	0.010558		0.551122	0.498305	0.374396	0.189938	0.077926	0.044384		0.6401	0.572475	0.418133	0.218739	0.10176	0.069482		0.632785	0.592144	0.468271	0.249093	0.101434	0.053967
106.8	0.226239	0.12433	0.061498	0.034387	0.020959	0.01635		0.219677	0.133301	0.081029	0.036965	0.015561	0.007731		0.192046	0.106674	0.060548	0.028375	0.01082	0.010378		0.550959	0.4983	0.374665	0.189763	0.077803	0.044266		0.639414	0.572	0.418379	0.218757	0.101412	0.068809		0.632648	0.5918	0.468362	0.249447	0.101936	0.053942
107	0.226406	0.124854	0.062107	0.03504	0.021452	0.01688		0.219322	0.133204	0.080704	0.036181	0.015095	0.007541		0.19193	0.106321	0.060451	0.02798	0.01058	0.009802		0.550845	0.498392	0.374642	0.189898	0.077988	0.044104		0.639	0.571223	0.418666	0.218479	0.101447	0.068426		0.632115	0.591603	0.468507	0.249997	0.102151	0.053801
107.2	0.226821	0.125335	0.061882	0.034889	0.021527	0.017216		0.219498	0.133561	0.080848	0.036097	0.015422	0.007177		0.192313	0.106523	0.060649	0.02828	0.010885	0.009816		0.550855	0.498523	0.37503	0.190357	0.078166	0.044962		0.639156	0.571871	0.419252	0.219363	0.102015	0.068673		0.63212	0.591389	0.468589	0.250199	0.102148	0.053575
107.4	0.226969	0.125565	0.061638	0.034882	0.021863	0.017536		0.219832	0.133852	0.080886	0.035766	0.015063	0.007133		0.192686	0.106432	0.061275	0.028134	0.011249	0.010202		0.55087	0.498617	0.375038	0.190214	0.078202	0.045145		0.639387	0.572201	0.420255	0.22007	0.103111	0.068657		0.632002	0.591291	0.468623	0.250178	0.102241	0.053743
107.6	0.226504	0.125643	0.061183	0.034726	0.021934	0.017308		0.220206	0.134693	0.080913	0.036017	0.015252	0.007587		0.192929	0.106733	0.061646	0.028761	0.011752	0.010691		0.551052	0.498723	0.375185	0.190646	0.078528	0.045491		0.639332	0.572009	0.420286	0.220264	0.103156	0.069216		0.63142	0.59101	0.468608	0.249847	0.102217	0.053604
107.8	0.226849	0.12598	0.060905	0.034685	0.021764	0.017516		0.220702	0.135315	0.08123	0.036185	0.015811	0.007858		0.193273	0.106894	0.062064	0.029277	0.012355	0.011068		0.550428	0.498235	0.374545	0.190399	0.078393	0.045658		0.639261	0.571917	0.420712	0.220574	0.103353	0.06933		0.631245	0.590739	0.468901	0.250243	0.101744	0.052869
108	0.226583	0.125937	0.060203	0.034188	0.021119	0.016853		0.221133	0.135683	0.081225	0.036662	0.016322	0.008218		0.1935	0.1076	0.062485	0.02938	0.012649	0.011344		0.549866	0.498003	0.374185	0.190206	0.078108	0.045608		0.639125	0.572382	0.420893	0.221122	0.103526	0.069606		0.63167	0.590811	0.469356	0.251084	0.102609	0.053603
108.2	0.22635	0.125895	0.059864	0.034404	0.020461	0.01669		0.221392	0.13589	0.081129	0.03703	0.016917	0.008554		0.193605	0.107738	0.061868	0.029688	0.012927	0.011035		0.549888	0.49746	0.374295	0.190133	0.077794	0.045295		0.6384	0.572404	0.421143	0.221638	0.103446	0.069613		0.631942	0.590705	0.469468	0.251299	0.102498	0.053917
108.4	0.227016	0.125944	0.05997	0.034638	0.020945	0.016816		0.221485	0.135824	0.08116	0.037273	0.01722	0.008957		0.193312	0.107232	0.061309	0.029377	0.012944	0.010649		0.549949	0.498129	0.374842	0.190207	0.077667	0.045768		0.63836	0.572314	0.421534	0.222279	0.103399	0.069812		0.632646	0.591608	0.470536	0.252152	0.10327	0.055072
108.6	0.227128	0.126657	0.059881	0.034866	0.020945	0.016849		0.222244	0.135578	0.081475	0.037541	0.017902	0.009135		0.193256	0.107487	0.061338	0.029824	0.013118	0.010608		0.549523	0.498379	0.374887	0.190042	0.077898	0.045432		0.639188	0.572977	0.422092	0.222932	0.104109	0.069633		0.633501	0.591859	0.471241	0.252701	0.103652	0.055834
108.8	0.226977	0.126716	0.059362	0.034947	0.02136	0.016977		0.22201	0.135319	0.080795	0.037669	0.018416	0.009035		0.192689	0.107116	0.060954	0.029762	0.012619	0.010495		0.550354	0.499155	0.376226	0.190738	0.078451	0.045514		0.639064	0.573387	0.422592	0.223072	0.103915	0.070004		0.633678	0.592148	0.471857	0.253427	0.10383	0.056752
109	0.227794	0.127248	0.060076	0.0354	0.021869	0.017603		0.22237	0.135236	0.080527	0.037694	0.018602	0.008691		0.192204	0.107082	0.060597	0.029274	0.012421	0.010229		0.550821	0.499804	0.377346	0.191521	0.078835	0.045894		0.639542	0.5738	0.423075	0.223959	0.104626	0.070395		0.634442	0.593031	0.472453	0.254207	0.10431	0.056995
109.2	0.227792	0.127433	0.060504	0.035185	0.021534	0.017424		0.222743	0.135579	0.080329	0.037365	0.018352	0.008887		0.193126	0.107768	0.061455	0.029235	0.013428	0.011028		0.550997	0.499831	0.377565	0.191735	0.078533	0.045492		0.639826	0.574393	0.423768	0.22461	0.105144	0.070758		0.634329	0.593164	0.472099	0.2545	0.104539	0.057145
109.4	0.228115	0.12774	0.060886	0.034975	0.021317	0.017071		0.222411	0.135453	0.080175	0.037442	0.018247	0.008707		0.193028	0.107597	0.061627	0.029329	0.013122	0.011101		0.550756	0.499582	0.377641	0.192064	0.078164	0.045287		0.640181	0.575072	0.424203	0.225123	0.105558	0.070547		0.634785	0.593793	0.472744	0.255041	0.105378	0.057105
109.6	0.227956	0.128089	0.061264	0.035232	0.021755	0.01723		0.221804	0.134926	0.079887	0.037051	0.017332	0.008061		0.192769	0.107555	0.061529	0.028895	0.012644	0.011255		0.551271	0.5002	0.378043	0.193161	0.078976	0.045309		0.64049	0.57514	0.424632	0.225238	0.105658	0.070241		0.634945	0.59445	0.473384	0.255471	0.105515	0.057021
109.8	0.227668	0.127378	0.060906	0.034936	0.021906	0.016605		0.22157	0.134752	0.080112	0.036924	0.016837	0.007896		0.19341	0.108361	0.06225	0.029241	0.013389	0.012011		0.55089	0.499721	0.378268	0.193169	0.078589	0.044805		0.641035	0.574964	0.424689	0.22521	0.105288	0.069947		0.635506	0.594797	0.47333	0.256064	0.105813	0.057138
110	0.228348	0.127618	0.061654	0.034946	0.021356	0.016278		0.221351	0.134829	0.0802	0.03729	0.016759	0.007561		0.193557	0.108013	0.062265	0.029203	0.013623	0.012191		0.550926	0.500052	0.378608	0.193977	0.078752	0.045063		0.641365	0.574932	0.424897	0.225132	0.105304	0.069565		0.636404	0.595594	0.474216	0.256956	0.106849	0.057739
110.2	0.229184	0.128371	0.062879	0.035819	0.021861	0.0167		0.221205	0.135058	0.080394	0.037367	0.016678	0.007865		0.193184	0.108452	0.062477	0.028961	0.013274	0.01236		0.550848	0.500387	0.379404	0.193957	0.079054	0.044963		0.64178	0.575072	0.425192	0.225329	0.105462	0.069567		0.636577	0.596189	0.474311	0.257148	0.106565	0.05726
110.4	0.230181	0.128291	0.06311	0.035902	0.021889	0.016576		0.221182	0.135749	0.081268	0.037628	0.017249	0.008686		0.192836	0.108455	0.062701	0.028804	0.013592	0.012497		0.550578	0.500795	0.380033	0.194237	0.079085	0.044848		0.642077	0.575411	0.425714	0.225369	0.105069	0.069614		0.63663	0.596535	0.474384	0.257996	0.107383	0.05758
110.6	0.230662	0.128303	0.062826	0.036072	0.02177	0.016542		0.221066	0.135476	0.081184	0.037406	0.016453	0.008172		0.192946	0.1084	0.062344	0.028719	0.01345	0.01233		0.550093	0.500456	0.379591	0.193884	0.078776	0.044301		0.641638	0.575164	0.425744	0.225243	0.10497	0.069474		0.636686	0.596966	0.474716	0.258446	0.107703	0.057746
110.8	0.230844	0.128233	0.063292	0.035951	0.021969	0.016239		0.220388	0.135153	0.081105	0.036409	0.015913	0.007621		0.192645	0.108063	0.062437	0.02862	0.013408	0.012289		0.550334	0.501285	0.379871	0.194823	0.079461	0.044327		0.641461	0.574974	0.425981	0.225278	0.104627	0.069458		0.636706	0.59701	0.47498	0.258509	0.108071	0.057681
111	0.231178	0.127954	0.063242	0.036373	0.021786	0.016451		0.219959	0.135367	0.080861	0.035709	0.015337	0.007383		0.191725	0.10761	0.06233	0.028107	0.013193	0.011812		0.550321	0.501759	0.380206	0.195089	0.079824	0.044495		0.64161	0.575126	0.426318	0.225393	0.104546	0.069576		0.636136	0.597052	0.475009	0.258761	0.108281	0.057737
111.2	0.232116	0.12794	0.062909	0.036373	0.021475	0.016497		0.220359	0.13555	0.081381	0.036086	0.015711	0.00782		0.191578	0.107502	0.062234	0.028718	0.012914	0.012289		0.550289	0.501474	0.38067	0.19548	0.07998	0.044837		0.641833	0.575904	0.426812	0.22628	0.104973	0.070177		0.636151	0.597424	0.475555	0.258831	0.10867	0.057953
111.4	0.232899	0.128199	0.062918	0.036808	0.022089	0.016781		0.220378	0.135903	0.08167	0.035595	0.015297	0.008103		0.191466	0.106909	0.062337	0.028307	0.012389	0.01205		0.5502	0.501342	0.381102	0.195799	0.080034	0.044919		0.642166	0.5759	0.427087	0.226747	0.104769	0.069843		0.635773	0.597455	0.47593	0.258709	0.108667	0.058053
111.6	0.232652	0.127903	0.062048	0.036292	0.021783	0.016015		0.220334	0.135944	0.081552	0.035903	0.015251	0.008179		0.191403	0.106838	0.06222	0.028804	0.012437	0.012002		0.550649	0.501002	0.381106	0.196136	0.080122	0.044892		0.641925	0.575922	0.427136	0.226441	0.10447	0.070414		0.635083	0.597247	0.476089	0.258395	0.108613	0.057693
111.8	0.233144	0.12747	0.061881	0.035941	0.021331	0.015981		0.220494	0.135585	0.081842	0.035879	0.015008	0.008102		0.191619	0.107003	0.062427	0.029145	0.012495	0.011834		0.550593	0.500956	0.381409	0.196118	0.080061	0.044703		0.641568	0.57586	0.427452	0.226373	0.104303	0.070156		0.635329	0.597002	0.476514	0.258547	0.108643	0.057788
112	0.232766	0.126758	0.061244	0.035411	0.020888	0.015671		0.220496	0.135281	0.081322	0.035901	0.015039	0.008306		0.191352	0.106941	0.062096	0.029247	0.011645	0.011133		0.551245	0.501376	0.381982	0.196934	0.080583	0.044975		0.641336	0.576062	0.427754	0.226563	0.104241	0.070198		0.635216	0.597061	0.476826	0.258599	0.109188	0.057745
112.2	0.232811	0.12695	0.061427	0.035847	0.021174	0.015843		0.220909	0.135069	0.081455	0.036088	0.015524	0.008219		0.191247	0.106528	0.061774	0.029245	0.0115	0.010643		0.552268	0.502182	0.383174	0.197877	0.081151	0.045964		0.641375	0.576194	0.428173	0.227401	0.104568	0.070843		0.635504	0.596775	0.477293	0.258436	0.10851	0.057069
112.4	0.23325	0.127313	0.061192	0.035829	0.021256	0.015859		0.220657	0.134863	0.081073	0.035758	0.015206	0.007444		0.19074	0.106014	0.061813	0.028961	0.011186	0.010312		0.552736	0.503128	0.384097	0.198561	0.081841	0.04641		0.642064	0.576936	0.429014	0.228259	0.104845	0.071031		0.63576	0.597032	0.477786	0.258862	0.108473	0.057432
112.6	0.233346	0.127899	0.061387	0.036124	0.021364	0.016102		0.220842	0.134537	0.08104	0.035667	0.015679	0.00701		0.191023	0.106139	0.061673	0.029009	0.011458	0.009975		0.552949	0.502949	0.384338	0.198419	0.081324	0.04621		0.642988	0.577882	0.42991	0.229122	0.105447	0.071267		0.635778	0.596447	0.477878	0.258654	0.108302	0.057149
112.8	0.233203	0.1279	0.061563	0.035984	0.021189	0.015579		0.220594	0.134554	0.080659	0.035573	0.015511	0.00633		0.191279	0.106124	0.061252	0.028753	0.011536	0.009873		0.554113	0.503603	0.385498	0.19916	0.081857	0.04645		0.643115	0.578715	0.430631	0.230054	0.10597	0.072474		0.635883	0.596513	0.478739	0.259059	0.108549	0.056945
113	0.233824	0.128327	0.062343	0.035989	0.021386	0.016171		0.221048	0.134671	0.080905	0.035851	0.015568	0.006559		0.191696	0.106619	0.061511	0.02881	0.012143	0.010122		0.554082	0.503462	0.385394	0.199247	0.081784	0.046569		0.643359	0.579241	0.431161	0.230529	0.106193	0.072706		0.635915	0.596524	0.478903	0.259319	0.108455	0.056117
113.2	0.234041	0.128936	0.063007	0.035769	0.021666	0.016423		0.221567	0.134985	0.081139	0.036037	0.016042	0.007131		0.191285	0.106117	0.061392	0.028363	0.011799	0.009843		0.554277	0.503077	0.38501	0.199451	0.081385	0.046587		0.643348	0.579742	0.431517	0.230843	0.106368	0.072575		0.63581	0.596059	0.478886	0.25947	0.108083	0.055498
113.4	0.234195	0.129058	0.063455	0.035907	0.021886	0.016245		0.221429	0.134665	0.080863	0.036399	0.016153	0.0064		0.191251	0.10601	0.060991	0.027806	0.011179	0.009719		0.55447	0.503189	0.384744	0.199713	0.081468	0.04695		0.643831	0.580148	0.432413	0.23129	0.10635	0.072583		0.635974	0.596049	0.479092	0.259263	0.107886	0.055635
113.6	0.234268	0.129855	0.064625	0.036298	0.022236	0.016966		0.221619	0.135056	0.08111	0.036333	0.016334	0.006403		0.191248	0.106203	0.060849	0.027461	0.010961	0.009037		0.554807	0.503283	0.385379	0.200241	0.082028	0.046829		0.643824	0.580189	0.432777	0.231822	0.106583	0.07278		0.635961	0.595748	0.479784	0.259837	0.107922	0.055709
113.8	0.234932	0.129437	0.064655	0.036044	0.022053	0.016697		0.22251	0.135542	0.081368	0.036973	0.016736	0.00661		0.191837	0.106916	0.061321	0.027713	0.011257	0.009426		0.554379	0.503076	0.385291	0.199822	0.081761	0.046996		0.644005	0.580381	0.433068	0.232106	0.106419	0.072909		0.636537	0.59568	0.479903	0.260209	0.107749	0.055911
114	0.235402	0.130024	0.065507	0.036647	0.021873	0.017197		0.22299	0.136397	0.082027	0.037728	0.017358	0.006905		0.191812	0.106399	0.061194	0.027735	0.011164	0.009487		0.554158	0.503756	0.385446	0.200124	0.081765	0.04762		0.643858	0.580146	0.433163	0.232088	0.10673	0.072958		0.636632	0.595785	0.479749	0.260313	0.107709	0.056107
114.2	0.235081	0.130193	0.065544	0.036372	0.021577	0.017146		0.222823	0.13697	0.082397	0.037586	0.017386	0.007294		0.191744	0.107156	0.061727	0.027904	0.011249	0.009941		0.553367	0.503252	0.385229	0.199396	0.081427	0.046549		0.643137	0.579911	0.432881	0.231469	0.106776	0.072644		0.636527	0.595743	0.479538	0.260631	0.107183	0.055976
114.4	0.234744	0.130457	0.065288	0.036266	0.02129	0.016837		0.223787	0.13724	0.082794	0.037785	0.017948	0.007812		0.192114	0.107337	0.061786	0.028507	0.011208	0.010242		0.553318	0.503567	0.38554	0.200162	0.081473	0.046656		0.643049	0.579945	0.433111	0.231338	0.107066	0.072655		0.636194	0.595954	0.47921	0.26081	0.107168	0.055976
114.6	0.234574	0.130509	0.06533	0.036286	0.021579	0.016601		0.223834	0.137345	0.082676	0.037472	0.017929	0.007595		0.191693	0.107279	0.060926	0.02852	0.010723	0.010211		0.553024	0.503282	0.385284	0.200296	0.081174	0.046468		0.642255	0.579348	0.432839	0.231159	0.107092	0.072498		0.636175	0.596505	0.479347	0.261139	0.107326	0.056208
114.8	0.234759	0.130687	0.065725	0.036338	0.022083	0.016305		0.224026	0.138193	0.083059	0.037811	0.018092	0.008433		0.19149	0.107305	0.060975	0.028485	0.01045	0.010308		0.553389	0.503865	0.385849	0.20098	0.081632	0.046666		0.642219	0.579595	0.433064	0.231608	0.106545	0.072209		0.636195	0.596908	0.479572	0.261987	0.107932	0.056464
115	0.234887	0.130791	0.065504	0.036622	0.022272	0.016599		0.224266	0.138892	0.083619	0.038156	0.018304	0.009043		0.191327	0.107708	0.061364	0.028995	0.010423	0.010555		0.553228	0.503342	0.386177	0.201007	0.081166	0.046418		0.641743	0.579352	0.433237	0.231454	0.106654	0.071789		0.635996	0.597012	0.479747	0.262348	0.107942	0.05663
115.2	0.235059	0.130766	0.065331	0.036927	0.02287	0.016755		0.225124	0.139268	0.083992	0.038507	0.018784	0.00996		0.191718	0.107556	0.061291	0.029525	0.010032	0.010745		0.553552	0.50321	0.386626	0.201908	0.081469	0.046432		0.641491	0.579241	0.433147	0.231487	0.106518	0.071238		0.636582	0.597804	0.480729	0.263285	0.108899	0.05725
115.4	0.234998	0.130524	0.064849	0.036558	0.023011	0.017152		0.224899	0.139502	0.083486	0.037788	0.018052	0.009443		0.192521	0.107992	0.061869	0.029684	0.010255	0.011329		0.553965	0.503798	0.386969	0.202509	0.081639	0.046624		0.641299	0.579126	0.433288	0.23117	0.105817	0.070319		0.636031	0.597446	0.480827	0.263449	0.109426	0.057433
115.6	0.234421	0.13031	0.064217	0.036064	0.022695	0.016745		0.225273	0.139484	0.082997	0.038197	0.01782	0.009123		0.192795	0.10804	0.062434	0.030224	0.010092	0.011645		0.554396	0.504485	0.387527	0.203419	0.082183	0.046804		0.640494	0.578427	0.433036	0.230538	0.105392	0.069702		0.636191	0.598031	0.48126	0.264432	0.110331	0.057764
115.8	0.234252	0.130006	0.063955	0.035915	0.02264	0.016879		0.225578	0.139882	0.083309	0.038643	0.017533	0.008898		0.193111	0.108504	0.063005	0.030477	0.010297	0.011807		0.554587	0.505426	0.388332	0.204405	0.082835	0.047534		0.6406	0.578601	0.433508	0.231235	0.105309	0.06979		0.636045	0.598259	0.482084	0.265109	0.110605	0.057982
116	0.233937	0.130073	0.063627	0.036149	0.022568	0.016523		0.225402	0.140012	0.083146	0.038518	0.017898	0.008827		0.193033	0.10795	0.062668	0.030209	0.009906	0.011457		0.554596	0.505776	0.388855	0.205074	0.08346	0.047682		0.640355	0.578585	0.433914	0.231374	0.105455	0.069293		0.636171	0.598931	0.482541	0.265934	0.110778	0.057775
116.2	0.234059	0.130772	0.063241	0.036231	0.022317	0.016127		0.225484	0.140524	0.083492	0.038851	0.018397	0.008769		0.193128	0.107363	0.062801	0.029819	0.009774	0.011584		0.55487	0.506427	0.38965	0.205666	0.084084	0.047654		0.641002	0.579472	0.434211	0.231979	0.105629	0.069637		0.637065	0.599906	0.483433	0.266759	0.111065	0.058224
116.4	0.234455	0.13116	0.063083	0.036221	0.02201	0.016437		0.22542	0.14052	0.083793	0.038894	0.01813	0.008578		0.193234	0.107389	0.062518	0.029749	0.010067	0.011523		0.554609	0.505974	0.389659	0.205424	0.083946	0.046796		0.641342	0.580071	0.43501	0.2323	0.106206	0.069423		0.637171	0.600331	0.48387	0.267394	0.111394	0.058104
116.6	0.234755	0.131611	0.063438	0.036848	0.021955	0.01669		0.225161	0.140256	0.084367	0.039208	0.018181	0.008207		0.19334	0.107159	0.062014	0.029993	0.010916	0.011064		0.554319	0.505834	0.38949	0.20547	0.083445	0.046691		0.642065	0.580971	0.436201	0.232958	0.106863	0.069972		0.637214	0.60058	0.484764	0.267493	0.111425	0.05797
116.8	0.235022	0.132032	0.063869	0.037384	0.022453	0.017103		0.22524	0.139704	0.084228	0.038976	0.01767	0.008151		0.193932	0.107507	0.062234	0.030135	0.011361	0.011542		0.554849	0.50615	0.390419	0.206315	0.084306	0.046773		0.642734	0.581753	0.437067	0.233199	0.107579	0.070655		0.637376	0.600878	0.485272	0.267438	0.111059	0.057637
117	0.235496	0.132256	0.063602	0.037307	0.022398	0.01741		0.225104	0.139307	0.084264	0.038773	0.017778	0.008132		0.194	0.107515	0.062295	0.029982	0.011699	0.01135		0.55427	0.505911	0.390043	0.205821	0.083881	0.046515		0.642714	0.5819	0.437388	0.23314	0.107317	0.070535		0.637614	0.600761	0.485327	0.267552	0.11072	0.05757
117.2	0.235822	0.132528	0.063623	0.037596	0.022091	0.017453		0.224909	0.139033	0.083778	0.038716	0.017931	0.007583		0.19358	0.107352	0.062335	0.029627	0.012182	0.011383		0.554367	0.506192	0.390156	0.205905	0.083862	0.046607		0.6429	0.582332	0.437892	0.233648	0.10773	0.070779		0.637829	0.600761	0.485853	0.267479	0.110305	0.057525
117.4	0.236093	0.132501	0.063936	0.037991	0.0218	0.017205		0.224603	0.138944	0.083933	0.03895	0.017762	0.007251		0.194616	0.107845	0.062689	0.029823	0.012607	0.011571		0.553971	0.506403	0.390298	0.205673	0.08429	0.046891		0.643324	0.582767	0.438327	0.23443	0.108046	0.071236		0.638063	0.600842	0.486392	0.267726	0.110508	0.058072
117.6	0.2365	0.132458	0.064169	0.038121	0.021467	0.017276		0.225004	0.139466	0.084732	0.039515	0.018081	0.007884		0.194324	0.108234	0.062756	0.029954	0.013056	0.011268		0.553522	0.506747	0.390417	0.205845	0.08416	0.046897		0.643151	0.582956	0.438677	0.235234	0.108503	0.071954		0.638364	0.600842	0.487159	0.268307	0.110672	0.058544
117.8	0.237116	0.132412	0.064058	0.038225	0.021717	0.017105		0.224817	0.138908	0.084337	0.039116	0.017503	0.007379		0.194893	0.108159	0.063184	0.029977	0.01319	0.011557		0.553072	0.506893	0.389766	0.205683	0.084029	0.047122		0.643249	0.583339	0.439121	0.235252	0.10844	0.07259		0.638873	0.600912	0.486891	0.26806	0.110445	0.058629
118	0.237417	0.132486	0.064688	0.038295	0.022025	0.017478		0.224387	0.138849	0.084131	0.038901	0.017263	0.007294		0.19505	0.107785	0.063438	0.030105	0.013615	0.01148		0.553098	0.507177	0.390141	0.206114	0.084087	0.047341		0.643731	0.583689	0.439265	0.235606	0.109515	0.072627		0.639127	0.600456	0.486655	0.267893	0.110229	0.058781
118.2	0.237488	0.132655	0.06479	0.038478	0.021654	0.017163		0.224499	0.13891	0.084793	0.039126	0.017504	0.00759		0.194682	0.108271	0.063318	0.030139	0.013874	0.01161		0.553003	0.507243	0.390128	0.206188	0.084352	0.046867		0.643334	0.583652	0.439648	0.23567	0.109422	0.072459		0.639569	0.600444	0.487749	0.26883	0.110439	0.059195
118.4	0.238393	0.132932	0.065574	0.039232	0.022257	0.017475		0.224414	0.138712	0.084729	0.039107	0.017541	0.008003		0.194765	0.108607	0.063212	0.030384	0.01408	0.012309		0.55348	0.507997	0.391242	0.207053	0.084743	0.047859		0.644039	0.584117	0.440693	0.236672	0.109967	0.073072		0.639336	0.600495	0.487751	0.268834	0.110265	0.058764
118.6	0.23846	0.132792	0.066017	0.039402	0.022891	0.017765		0.223942	0.138973	0.084572	0.038922	0.017516	0.007921		0.194291	0.108621	0.06315	0.030211	0.014068	0.01237		0.553868	0.508248	0.391538	0.207451	0.084978	0.047995		0.643368	0.583846	0.440587	0.236765	0.109646	0.073069		0.639843	0.600741	0.488514	0.269458	0.111078	0.05924
118.8	0.238719	0.132864	0.066387	0.039126	0.023475	0.017589		0.223747	0.139216	0.084537	0.039276	0.017441	0.007999		0.194303	0.108621	0.063543	0.029996	0.014168	0.01222		0.554779	0.508874	0.392252	0.207977	0.085427	0.048302		0.643496	0.584117	0.440833	0.237184	0.109661	0.073318		0.639795	0.600649	0.488478	0.27	0.111108	0.059697
119	0.239338	0.133144	0.066374	0.039003	0.023841	0.017946		0.223488	0.139149	0.084629	0.039179	0.017515	0.007889		0.194259	0.109118	0.063951	0.030025	0.014151	0.011939		0.555146	0.509178	0.392799	0.208382	0.085424	0.048225		0.643797	0.58422	0.440896	0.237109	0.109996	0.073457		0.64007	0.600663	0.488596	0.270335	0.111523	0.059847
119.2	0.239675	0.133057	0.06663	0.03879	0.024145	0.018139		0.223369	0.138865	0.084339	0.03881	0.017293	0.007887		0.194526	0.108706	0.063583	0.029915	0.013758	0.011776		0.555502	0.509457	0.392885	0.208783	0.085881	0.048411		0.644079	0.584343	0.440851	0.236983	0.109613	0.072891		0.640345	0.600797	0.488642	0.270838	0.112026	0.059991
119.4	0.240071	0.133001	0.066317	0.038589	0.0239	0.01823		0.222908	0.138534	0.083693	0.038331	0.016524	0.007272		0.19473	0.108675	0.063661	0.030127	0.013532	0.011844		0.555423	0.50963	0.393359	0.208877	0.085688	0.048202		0.644066	0.584659	0.441179	0.237274	0.109542	0.07263		0.639697	0.600148	0.488494	0.271174	0.112209	0.060122
119.6	0.239765	0.133068	0.066184	0.038839	0.02368	0.018061		0.223078	0.138756	0.083885	0.038928	0.016825	0.007439		0.194458	0.108497	0.063648	0.030225	0.013052	0.011274		0.555284	0.509208	0.393847	0.208907	0.085426	0.0481		0.644323	0.584294	0.440799	0.237361	0.109519	0.072519		0.63976	0.600348	0.488713	0.271721	0.112304	0.060283
119.8	0.239972	0.13322	0.066203	0.038979	0.023806	0.017976		0.222804	0.138545	0.083533	0.038639	0.016337	0.007127		0.194251	0.108048	0.063249	0.029732	0.012491	0.011007		0.555034	0.508842	0.394275	0.208805	0.08514	0.047624		0.644893	0.584562	0.441555	0.237742	0.109808	0.072863		0.63938	0.600157	0.488929	0.27175	0.111887	0.060021
120	0.239718	0.133259	0.065885	0.038693	0.02327	0.017434		0.222439	0.138083	0.083548	0.038195	0.016025	0.006927		0.194004	0.107306	0.062573	0.029527	0.011954	0.010917		0.554683	0.508384	0.394634	0.208685	0.085664	0.047243		0.645099	0.5847	0.442047	0.237788	0.109986	0.072498		0.639695	0.600303	0.489193	0.272386	0.111743	0.060018
120.2	0.239515	0.132975	0.065417	0.037788	0.022503	0.016934		0.222544	0.138336	0.083898	0.037918	0.015538	0.006878		0.193802	0.107262	0.062641	0.029606	0.011741	0.011103		0.554613	0.507729	0.394621	0.20847	0.085549	0.046687		0.645939	0.58489	0.442848	0.238154	0.110094	0.072633		0.639328	0.600504	0.48926	0.27241	0.112166	0.05987
120.4	0.239681	0.133172	0.065912	0.037745	0.022713	0.017211		0.222603	0.137635	0.083724	0.037342	0.01503	0.006402		0.194298	0.107803	0.062516	0.029935	0.0123	0.011254		0.554373	0.507508	0.395144	0.208989	0.085316	0.046911		0.646308	0.584734	0.44354	0.238459	0.110287	0.072593		0.639342	0.600947	0.489628	0.272692	0.112227	0.059763
120.6	0.240052	0.133682	0.066057	0.038304	0.022747	0.017402		0.222239	0.137016	0.08321	0.036709	0.014378	0.005709		0.194027	0.107474	0.062312	0.029909	0.012184	0.011189		0.554229	0.507654	0.395626	0.209565	0.085259	0.047379		0.646909	0.584934	0.444115	0.238827	0.110568	0.072683		0.639195	0.601407	0.489935	0.273066	0.112326	0.060461
120.8	0.239923	0.133847	0.06597	0.03871	0.023215	0.017511		0.222527	0.13665	0.082875	0.035975	0.014493	0.005734		0.194178	0.107652	0.06215	0.029717	0.012083	0.01153		0.555202	0.508419	0.396313	0.210056	0.085561	0.047385		0.646996	0.584811	0.444058	0.238723	0.110923	0.072744		0.63911	0.60177	0.489678	0.273491	0.112362	0.060245
121	0.239509	0.133545	0.064586	0.037984	0.022106	0.016581		0.223033	0.136643	0.08306	0.03608	0.015147	0.005736		0.193793	0.107243	0.061763	0.0297	0.011745	0.011167		0.555243	0.508598	0.396252	0.209878	0.085816	0.047622		0.646501	0.585127	0.444165	0.238925	0.110527	0.072984		0.639166	0.602387	0.490694	0.27494	0.113426	0.061122
121.2	0.239803	0.134048	0.065111	0.038495	0.022234	0.016807		0.222986	0.137078	0.082754	0.036188	0.015349	0.005779		0.194018	0.107718	0.062308	0.030389	0.012415	0.01192		0.555293	0.508669	0.396391	0.20985	0.085627	0.047638		0.64651	0.584903	0.443475	0.238919	0.110691	0.072682		0.639274	0.602702	0.491712	0.275805	0.113979	0.061754
121.4	0.24	0.133947	0.065009	0.038629	0.022451	0.016727		0.223318	0.137205	0.083476	0.036405	0.014994	0.005757		0.194407	0.108105	0.062648	0.030639	0.012624	0.012286		0.555202	0.509076	0.397101	0.210226	0.085948	0.048121		0.646341	0.58527	0.443705	0.239924	0.111218	0.07307		0.638804	0.602499	0.491594	0.275791	0.114396	0.061548
121.6	0.240386	0.134181	0.065127	0.039083	0.022867	0.017012		0.223927	0.137211	0.083374	0.036584	0.015448	0.005667		0.194118	0.107933	0.062751	0.030395	0.012596	0.012402		0.555549	0.509334	0.396859	0.210557	0.085448	0.047891		0.646181	0.584904	0.444043	0.239934	0.111396	0.073181		0.638404	0.602663	0.491824	0.276137	0.114578	0.061641
121.8	0.241173	0.13451	0.065834	0.039349	0.023325	0.017686		0.223841	0.136318	0.082634	0.035655	0.014811	0.005072		0.194666	0.108086	0.063193	0.030801	0.012438	0.013001		0.555722	0.509237	0.397297	0.210866	0.085401	0.047655		0.645941	0.584752	0.443868	0.239621	0.110722	0.072995		0.638942	0.602802	0.492287	0.27631	0.114954	0.061334
122	0.240865	0.133887	0.065735	0.03918	0.022904	0.017593		0.224401	0.136625	0.083195	0.036158	0.015373	0.005101		0.194494	0.10876	0.063639	0.031042	0.01311	0.01369		0.555618	0.509595	0.39771	0.211004	0.08597	0.047781		0.646413	0.584771	0.444528	0.240326	0.111521	0.073331		0.638927	0.602955	0.492891	0.276964	0.11568	0.061593
122.2	0.240865	0.134025	0.065254	0.039534	0.022756	0.017465		0.225037	0.137289	0.08402	0.036607	0.0157	0.005548		0.194782	0.109095	0.064144	0.031395	0.013412	0.014639		0.555656	0.50996	0.39775	0.211077	0.085851	0.047718		0.645804	0.584506	0.44498	0.240656	0.111383	0.073384		0.638529	0.602628	0.493422	0.277116	0.115901	0.06125
122.4	0.241529	0.134009	0.06564	0.039508	0.02336	0.018112		0.224483	0.136837	0.083357	0.036035	0.015443	0.004959		0.195181	0.109171	0.064405	0.031477	0.013379	0.014891		0.555631	0.509777	0.398146	0.210757	0.085531	0.047718		0.646168	0.585044	0.445458	0.240962	0.11173	0.073634		0.63842	0.60284	0.493562	0.277001	0.116309	0.06102
122.6	0.241177	0.134298	0.065925	0.039095	0.023605	0.018059		0.225133	0.137437	0.083212	0.036694	0.015495	0.005269		0.194585	0.108845	0.06432	0.031205	0.013197	0.014478		0.555968	0.51013	0.398467	0.211225	0.086223	0.04777		0.646036	0.585664	0.445565	0.240926	0.111551	0.07401		0.63806	0.602858	0.493548	0.276908	0.116322	0.060784
122.8	0.241998	0.134548	0.066268	0.039069	0.023509	0.0181		0.225124	0.137403	0.083161	0.036948	0.015535	0.004908		0.194171	0.108274	0.064056	0.030537	0.013204	0.01379		0.555961	0.509935	0.398662	0.211221	0.086327	0.047507		0.646577	0.586235	0.446102	0.241017	0.111678	0.074149		0.637756	0.602665	0.493184	0.276902	0.115915	0.060591
123	0.242504	0.134653	0.066269	0.038891	0.023465	0.018084		0.225095	0.137344	0.083382	0.037159	0.015559	0.00511		0.194062	0.108357	0.06415	0.030718	0.01303	0.013618		0.555601	0.509633	0.398747	0.21126	0.086275	0.046919		0.647573	0.587367	0.44729	0.241904	0.112471	0.074476		0.637565	0.602837	0.493441	0.276456	0.115934	0.060454
123.2	0.242552	0.134787	0.066847	0.039093	0.023347	0.018204		0.22491	0.137137	0.083599	0.037532	0.01572	0.005261		0.194023	0.108126	0.063993	0.030947	0.012862	0.013593		0.555395	0.509457	0.398766	0.211285	0.086898	0.047126		0.647481	0.58742	0.447732	0.241901	0.112282	0.073879		0.637781	0.602593	0.493497	0.276546	0.115761	0.060298
123.4	0.242554	0.134733	0.066783	0.039347	0.023	0.018322		0.225201	0.137581	0.0836	0.038145	0.016027	0.005303		0.193941	0.108251	0.064375	0.030995	0.013016	0.013182		0.555081	0.509496	0.398985	0.21116	0.086788	0.047336		0.647651	0.587607	0.448432	0.242544	0.112496	0.073781		0.637787	0.603022	0.494018	0.277154	0.115804	0.060412
123.6	0.242027	0.134581	0.066906	0.03884	0.022688	0.018299		0.225275	0.137627	0.083225	0.038421	0.016451	0.005525		0.193501	0.108023	0.064759	0.030657	0.012607	0.012532		0.555241	0.509329	0.399149	0.211059	0.087048	0.047896		0.647954	0.587367	0.448407	0.242257	0.112556	0.073541		0.637935	0.603436	0.494805	0.277293	0.116193	0.060556
123.8	0.24208	0.134819	0.066878	0.038437	0.022573	0.017974		0.225556	0.137551	0.083447	0.038496	0.016514	0.00536		0.193076	0.107428	0.064384	0.029688	0.012182	0.012267		0.555054	0.509277	0.399316	0.211727	0.087557	0.048075		0.648367	0.588169	0.449805	0.242783	0.113364	0.073931		0.637801	0.604289	0.49516	0.277462	0.115922	0.061083
124	0.242161	0.134788	0.066939	0.038301	0.022404	0.017643		0.225966	0.138214	0.084067	0.039169	0.017019	0.005432		0.192934	0.107382	0.064335	0.029935	0.012761	0.012391		0.555284	0.509421	0.399435	0.212457	0.088457	0.048976		0.648772	0.588234	0.450301	0.243503	0.113669	0.074178		0.637947	0.604684	0.495869	0.278063	0.116567	0.061762
124.2	0.242168	0.134796	0.067519	0.038236	0.022176	0.017488		0.226788	0.13911	0.084725	0.039628	0.018038	0.005966		0.192836	0.107255	0.064396	0.029736	0.012659	0.012096		0.555665	0.51006	0.399699	0.213148	0.088886	0.049265		0.648897	0.587988	0.4509	0.243905	0.113771	0.074327		0.637742	0.60478	0.495656	0.278221	0.117006	0.0617
124.4	0.242186	0.134978	0.068047	0.038663	0.022599	0.01742		0.227161	0.139456	0.084496	0.039882	0.018448	0.006512		0.193245	0.107025	0.064164	0.029677	0.012542	0.011473		0.555893	0.510935	0.400657	0.214476	0.089471	0.050187		0.648641	0.588045	0.450931	0.243801	0.113676	0.074137		0.638646	0.605605	0.496238	0.278779	0.117457	0.062287
124.6	0.242344	0.135318	0.067855	0.038851	0.022464	0.017292		0.227253	0.139953	0.08483	0.040283	0.018596	0.006608		0.193093	0.106525	0.063692	0.02909	0.011957	0.010799		0.55643	0.511548	0.40088	0.215277	0.090077	0.050645		0.648165	0.588596	0.451351	0.244171	0.113789	0.074161		0.638962	0.605891	0.49684	0.279912	0.117956	0.062909
124.8	0.242008	0.13568	0.067719	0.039252	0.022868	0.017186		0.227413	0.140603	0.085512	0.041057	0.019153	0.007402		0.192917	0.106321	0.063214	0.028958	0.011735	0.010124		0.557158	0.512416	0.401515	0.215889	0.090763	0.050654		0.647148	0.588374	0.450953	0.243571	0.113062	0.073971		0.63912	0.606047	0.496533	0.280636	0.118337	0.063148
125	0.242239	0.136161	0.067768	0.039448	0.022781	0.016997		0.227348	0.14085	0.085769	0.040925	0.019787	0.007413		0.193435	0.106723	0.06359	0.029061	0.011539	0.01046		0.557007	0.51251	0.401698	0.216071	0.09092	0.050461		0.646481	0.588496	0.450952	0.243614	0.112497	0.073938		0.639504	0.606108	0.497045	0.28141	0.118874	0.063605
125.2	0.242393	0.136661	0.068138	0.039804	0.023136	0.0173		0.226545	0.141168	0.085527	0.040703	0.019712	0.007126		0.193824	0.107476	0.064132	0.029181	0.011615	0.011168		0.556966	0.512618	0.402	0.21577	0.090464	0.049927		0.645825	0.587835	0.450445	0.243367	0.112512	0.073459		0.640015	0.605909	0.497026	0.281588	0.119045	0.063726
125.4	0.242763	0.137043	0.068187	0.039922	0.023557	0.017411		0.227051	0.141351	0.085797	0.040866	0.01994	0.007421		0.194101	0.10764	0.064404	0.029218	0.011883	0.011419		0.556991	0.513007	0.402104	0.21638	0.090816	0.049999		0.6456	0.588107	0.45151	0.244014	0.112725	0.073759		0.640008	0.605816	0.49662	0.281533	0.119221	0.063295
125.6	0.242292	0.136992	0.067985	0.039559	0.023813	0.017052		0.227245	0.141076	0.085329	0.04056	0.019877	0.007396		0.194167	0.10777	0.064216	0.028945	0.011388	0.011442		0.557152	0.512886	0.401985	0.21636	0.090347	0.049579		0.645335	0.587356	0.451676	0.243659	0.112731	0.073595		0.640687	0.606346	0.497393	0.282609	0.119554	0.063239
125.8	0.242248	0.136908	0.067885	0.039103	0.023822	0.016584		0.227516	0.140788	0.085377	0.039989	0.019214	0.007494		0.194487	0.108239	0.064085	0.029018	0.011218	0.012307		0.557132	0.512829	0.402778	0.217047	0.089965	0.04936		0.645304	0.587447	0.452055	0.244237	0.112886	0.074111		0.641522	0.606444	0.497666	0.282818	0.11967	0.063025
126	0.242187	0.136973	0.067686	0.039001	0.023941	0.015834		0.22735	0.140983	0.085294	0.039861	0.019152	0.007402		0.194768	0.108892	0.064549	0.029215	0.011658	0.012767		0.557085	0.512778	0.402799	0.21738	0.09019	0.049334		0.6455	0.587508	0.452873	0.245093	0.113629	0.074692		0.641271	0.60576	0.497228	0.282963	0.11991	0.063014
126.2	0.242691	0.137481	0.067648	0.038895	0.024318	0.016106		0.227278	0.141111	0.085109	0.03964	0.018762	0.007754		0.195075	0.108846	0.064784	0.029782	0.011447	0.013127		0.557148	0.512352	0.403033	0.217279	0.089623	0.048874		0.645128	0.587232	0.453041	0.244974	0.113362	0.074358		0.640909	0.605149	0.496945	0.282609	0.119537	0.062428
126.4	0.242576	0.137291	0.068192	0.038641	0.024238	0.016317		0.226673	0.14063	0.085086	0.039492	0.018217	0.007388		0.195038	0.109312	0.064614	0.029657	0.011302	0.013097		0.556951	0.512156	0.403362	0.217216	0.089336	0.048515		0.645284	0.587597	0.453409	0.24492	0.11314	0.074056		0.641046	0.604892	0.496267	0.282499	0.119098	0.061967
126.6	0.242624	0.138097	0.068853	0.038902	0.024401	0.016513		0.226868	0.140753	0.085226	0.039373	0.017412	0.007642		0.194576	0.109323	0.064286	0.029502	0.011252	0.013177		0.557232	0.512665	0.40409	0.218114	0.090102	0.04851		0.645517	0.587903	0.453723	0.245308	0.113047	0.074305		0.641019	0.605046	0.496017	0.282631	0.118586	0.061635
126.8	0.24347	0.138727	0.069401	0.039282	0.024581	0.016598		0.226367	0.140928	0.085483	0.039401	0.01702	0.007335		0.194947	0.109725	0.064178	0.030244	0.011185	0.013495		0.557523	0.512736	0.404267	0.218251	0.089707	0.048179		0.64585	0.587838	0.454337	0.245477	0.113409	0.073739		0.640767	0.604643	0.495873	0.282536	0.118419	0.061545
127	0.243638	0.139153	0.069565	0.039011	0.025374	0.016374		0.226234	0.140917	0.085394	0.03913	0.016755	0.007498		0.194825	0.110288	0.064337	0.030379	0.011056	0.013539		0.557775	0.512828	0.404233	0.218412	0.089494	0.047939		0.646062	0.588225	0.454578	0.246046	0.11375	0.073665		0.640833	0.605147	0.49657	0.283228	0.118805	0.061818
127.2	0.244405	0.139435	0.070015	0.039413	0.025714	0.016823		0.225628	0.140801	0.085399	0.038916	0.016713	0.007483		0.195014	0.11084	0.064505	0.030624	0.011614	0.013619		0.558129	0.51314	0.404576	0.219019	0.089555	0.048655		0.645862	0.587802	0.454407	0.245905	0.113258	0.073239		0.641099	0.605366	0.496988	0.28356	0.118817	0.061743
127.4	0.244154	0.139152	0.069868	0.03916	0.02557	0.016877		0.226	0.140895	0.085539	0.039454	0.016985	0.007838		0.194817	0.110938	0.064769	0.030592	0.011725	0.01353		0.55783	0.512793	0.404435	0.218901	0.0891	0.048508		0.646546	0.587846	0.454693	0.246169	0.113616	0.073483		0.640533	0.606296	0.498134	0.283884	0.118936	0.061898
127.6	0.244546	0.139179	0.069687	0.039079	0.025814	0.017071		0.225442	0.140317	0.085154	0.038863	0.01694	0.007329		0.194318	0.110572	0.064194	0.030365	0.011397	0.013298		0.557704	0.512276	0.404468	0.21896	0.088763	0.048299		0.646737	0.588197	0.454732	0.246151	0.113912	0.073397		0.639986	0.606202	0.498553	0.283537	0.11879	0.061553
127.8	0.245092	0.139867	0.069944	0.039838	0.025842	0.017502		0.226216	0.140832	0.086049	0.039294	0.017289	0.007152		0.193709	0.110209	0.063506	0.030258	0.011412	0.013193		0.55763	0.512219	0.40441	0.21959	0.088555	0.048046		0.646926	0.588754	0.455354	0.246887	0.114187	0.073321		0.639902	0.606453	0.498859	0.28388	0.118533	0.06174
128	0.245514	0.13987	0.070227	0.040381	0.025913	0.017566		0.226451	0.141159	0.086301	0.039413	0.017238	0.007025		0.193914	0.110258	0.063454	0.030548	0.011787	0.013324		0.557785	0.512353	0.404639	0.219614	0.088843	0.048265		0.647443	0.588759	0.455276	0.247569	0.113648	0.073204		0.639217	0.605937	0.499407	0.28409	0.118397	0.061136
128.2	0.245549	0.139683	0.070228	0.040463	0.025717	0.017499		0.226385	0.141393	0.086756	0.03977	0.017491	0.007449		0.194081	0.110226	0.063334	0.030898	0.011812	0.013137		0.558073	0.51302	0.405002	0.219853	0.089157	0.048498		0.64735	0.589162	0.455237	0.247845	0.113442	0.07272		0.639661	0.606272	0.499912	0.284246	0.118317	0.06114
128.4	0.245964	0.139239	0.069986	0.040505	0.025698	0.017422		0.225944	0.14118	0.086682	0.039704	0.016923	0.007424		0.193963	0.110026	0.063341	0.031326	0.01141	0.012562		0.557972	0.513408	0.405182	0.220354	0.089278	0.048726		0.647119	0.589825	0.455287	0.248637	0.113693	0.072456		0.640326	0.606991	0.50092	0.28477	0.11876	0.06119
128.6	0.246577	0.139641	0.070465	0.041004	0.026196	0.018182		0.225305	0.141155	0.086962	0.039906	0.016707	0.00707		0.193708	0.109669	0.063182	0.030904	0.011325	0.012119		0.557698	0.513385	0.405159	0.220292	0.089609	0.048613		0.646872	0.589954	0.454739	0.249093	0.113418	0.072426		0.640068	0.607358	0.5014	0.285713	0.119063	0.061364
128.8	0.246724	0.13978	0.07057	0.041641	0.026333	0.018445		0.225251	0.141252	0.087179	0.04024	0.016811	0.007347		0.193024	0.109316	0.063099	0.030911	0.011365	0.01207		0.557373	0.51373	0.405278	0.219662	0.08957	0.048475		0.646703	0.589777	0.45406	0.249134	0.11316	0.072489		0.640495	0.607292	0.501208	0.285792	0.119075	0.061505
129	0.246979	0.139368	0.070343	0.041153	0.025662	0.018129		0.225063	0.141447	0.087224	0.040258	0.017533	0.007368		0.192944	0.109233	0.063335	0.030803	0.011412	0.012516		0.557383	0.513931	0.405176	0.219346	0.089366	0.048465		0.646857	0.59062	0.454474	0.250066	0.113703	0.073111		0.64102	0.607726	0.501831	0.286046	0.11888	0.061506
129.2	0.247165	0.138701	0.069783	0.040317	0.025012	0.017727		0.22511	0.14139	0.086861	0.040456	0.017524	0.007457		0.192357	0.108523	0.06327	0.030044	0.010871	0.011983		0.557398	0.513961	0.404745	0.219272	0.08931	0.048807		0.647267	0.591043	0.454742	0.251083	0.114266	0.073089		0.641582	0.608341	0.502837	0.28695	0.119644	0.062197
129.4	0.247527	0.138601	0.069733	0.040155	0.024933	0.017241		0.225655	0.141394	0.08676	0.040531	0.017525	0.007903		0.193269	0.108922	0.064202	0.03126	0.011811	0.012296		0.557246	0.514172	0.4043	0.219327	0.089066	0.048826		0.648195	0.591835	0.455839	0.252559	0.115606	0.07399		0.641598	0.608933	0.503108	0.287457	0.119527	0.06226
129.6	0.247097	0.13853	0.069343	0.03963	0.024522	0.016613		0.226467	0.141064	0.086685	0.040399	0.017292	0.007941		0.193596	0.108964	0.064207	0.031148	0.011684	0.01247		0.55752	0.51431	0.405357	0.219833	0.089326	0.049056		0.648609	0.592033	0.456293	0.253488	0.116316	0.074495		0.642157	0.609427	0.503901	0.28809	0.119966	0.062707
129.8	0.247192	0.138925	0.069736	0.039759	0.024101	0.016268		0.227143	0.140801	0.086425	0.040286	0.017598	0.008411		0.193937	0.109101	0.064584	0.031609	0.011848	0.012837		0.558302	0.514713	0.406271	0.220763	0.089846	0.049763		0.648365	0.592348	0.456724	0.253958	0.116063	0.075042		0.642299	0.609812	0.504181	0.288375	0.120421	0.063575
130	0.247136	0.138637	0.069832	0.03957	0.023015	0.015895		0.227251	0.140663	0.086149	0.040336	0.017653	0.00836		0.194246	0.109674	0.06523	0.032104	0.012195	0.012871		0.55805	0.514352	0.406506	0.220538	0.090231	0.049998		0.648556	0.592258	0.457183	0.254352	0.116478	0.075346		0.641599	0.609193	0.503542	0.288253	0.120565	0.063551
130.2	0.246771	0.138512	0.070157	0.039744	0.022536	0.01626		0.227828	0.140879	0.086597	0.040456	0.017332	0.008142		0.194383	0.109881	0.065563	0.0325	0.012276	0.013028		0.558004	0.514478	0.406597	0.220198	0.090405	0.049527		0.647993	0.59202	0.457464	0.254101	0.116274	0.075014		0.641807	0.609478	0.503932	0.288675	0.121283	0.063511
130.4	0.246654	0.138321	0.070245	0.039734	0.022529	0.016059		0.228335	0.141065	0.086816	0.040974	0.017723	0.008458		0.194761	0.110534	0.065522	0.032209	0.012366	0.013168		0.558801	0.515063	0.407615	0.220907	0.091172	0.050047		0.648065	0.592122	0.457553	0.2542	0.116478	0.074746		0.641968	0.609226	0.503758	0.288321	0.121196	0.06346
130.6	0.246561	0.138938	0.070003	0.039404	0.022478	0.015971		0.228709	0.141059	0.086792	0.040401	0.01773	0.008512		0.194932	0.110342	0.06555	0.032158	0.012605	0.013598		0.559302	0.51528	0.40787	0.221123	0.091735	0.050231		0.648114	0.592217	0.457676	0.254122	0.116768	0.074844		0.641961	0.609437	0.504699	0.288616	0.121952	0.063658
130.8	0.246635	0.138913	0.070106	0.039446	0.022531	0.015853		0.229238	0.141832	0.087064	0.040957	0.018156	0.009162		0.195482	0.110723	0.06586	0.032545	0.013463	0.014093		0.559442	0.515228	0.408227	0.221327	0.091337	0.050757		0.648177	0.592367	0.457996	0.253727	0.117289	0.074474		0.6414	0.608764	0.504826	0.288623	0.122316	0.063665
131	0.246099	0.138547	0.069895	0.039434	0.022268	0.015531		0.229452	0.141603	0.087024	0.040527	0.018117	0.009522		0.195109	0.110892	0.065845	0.032044	0.014461	0.013669		0.559333	0.514986	0.408267	0.221578	0.091482	0.050599		0.648319	0.592508	0.457866	0.253603	0.117392	0.074545		0.641425	0.609	0.505588	0.289043	0.123169	0.063966
131.2	0.246356	0.138574	0.069862	0.039687	0.02241	0.015813		0.229124	0.14137	0.087144	0.040844	0.018176	0.009777		0.195165	0.111255	0.065629	0.032347	0.014916	0.013866		0.559453	0.514883	0.408473	0.222272	0.091817	0.05127		0.648841	0.592598	0.458864	0.25394	0.11775	0.075049		0.641285	0.60852	0.506144	0.288401	0.123239	0.063763
131.4	0.246102	0.139024	0.069437	0.039874	0.022322	0.016228		0.229447	0.141579	0.087743	0.041343	0.018305	0.010041		0.194278	0.110685	0.064868	0.031399	0.014375	0.013358		0.55874	0.514366	0.408138	0.222092	0.091799	0.050813		0.648787	0.592376	0.459221	0.253937	0.117785	0.075091		0.640654	0.608157	0.506006	0.288451	0.123133	0.063132
131.6	0.246691	0.139516	0.069492	0.040244	0.022722	0.016737		0.229229	0.141447	0.087502	0.041039	0.018004	0.009234		0.194264	0.110438	0.064696	0.031222	0.014426	0.013553		0.558632	0.514621	0.408588	0.222544	0.091953	0.051269		0.648201	0.592467	0.459262	0.253769	0.11758	0.074575		0.640739	0.60768	0.505752	0.288768	0.123062	0.062529
131.8	0.247066	0.139614	0.069463	0.0405	0.022647	0.016861		0.229997	0.141528	0.088191	0.041264	0.018278	0.009647		0.193884	0.10997	0.063867	0.030093	0.013996	0.012863		0.558522	0.514588	0.408813	0.222488	0.092031	0.051042		0.648004	0.592306	0.459794	0.253627	0.117306	0.074586		0.640481	0.607201	0.50566	0.289287	0.123187	0.062499
132	0.247753	0.139944	0.069497	0.040828	0.023065	0.016896		0.229986	0.141639	0.088296	0.041152	0.018162	0.009987		0.193968	0.109924	0.063768	0.029997	0.01434	0.012857		0.558228	0.514281	0.408485	0.222356	0.091991	0.051257		0.648317	0.592406	0.460128	0.253697	0.117396	0.074903		0.639845	0.606789	0.50564	0.28935	0.122996	0.06189
132.2	0.248354	0.140231	0.069854	0.041218	0.023574	0.017444		0.229662	0.141284	0.088007	0.041006	0.018165	0.009873		0.193412	0.109663	0.063622	0.030041	0.014276	0.012732		0.558008	0.514417	0.408484	0.222474	0.091907	0.051557		0.648411	0.592132	0.460298	0.253595	0.117762	0.07473		0.640861	0.607163	0.505782	0.289354	0.123488	0.061977
132.4	0.248949	0.140752	0.070426	0.041618	0.024115	0.017979		0.22945	0.141415	0.088106	0.04095	0.018025	0.010144		0.192457	0.108813	0.062978	0.029146	0.013388	0.011729		0.557411	0.514267	0.408052	0.222171	0.091493	0.051288		0.648618	0.592253	0.460893	0.254124	0.11828	0.075244		0.640486	0.606691	0.505458	0.28971	0.123522	0.061413
132.6	0.248852	0.141102	0.070601	0.041811	0.024659	0.017849		0.229131	0.141726	0.088227	0.041246	0.017913	0.009934		0.192159	0.108718	0.062997	0.02883	0.013878	0.01164		0.556532	0.513508	0.407935	0.221454	0.09069	0.050926		0.648873	0.592329	0.460827	0.254096	0.117916	0.075385		0.64037	0.607024	0.505642	0.2901	0.123223	0.061638
132.8	0.249044	0.141282	0.070547	0.04155	0.024363	0.017607		0.229125	0.141875	0.088027	0.04095	0.017811	0.009866		0.192164	0.108927	0.062888	0.028795	0.013985	0.011888		0.556953	0.514427	0.408025	0.221724	0.090804	0.051352		0.649465	0.593086	0.461653	0.254667	0.118434	0.075747		0.640511	0.606723	0.505386	0.289513	0.122867	0.061661
133	0.249613	0.141381	0.070572	0.041316	0.024241	0.017632		0.228893	0.142219	0.088315	0.041319	0.01792	0.009952		0.192278	0.108608	0.062818	0.028384	0.013689	0.011374		0.557279	0.514806	0.408152	0.221855	0.090463	0.051064		0.649655	0.593752	0.462074	0.254956	0.118807	0.075878		0.640398	0.607	0.505595	0.289731	0.122517	0.061715
133.2	0.250259	0.141708	0.070624	0.041457	0.024179	0.018077		0.229256	0.141973	0.087834	0.040787	0.017682	0.009586		0.19277	0.108509	0.063091	0.02881	0.013381	0.011145		0.55701	0.514561	0.408055	0.222094	0.090052	0.050598		0.649999	0.593861	0.462858	0.255933	0.119034	0.075655		0.640771	0.607565	0.506289	0.290361	0.122955	0.062221
133.4	0.250563	0.142428	0.071194	0.041827	0.024348	0.018364		0.229744	0.142101	0.087639	0.040471	0.017814	0.009432		0.193665	0.109316	0.063815	0.03004	0.013627	0.011235		0.557214	0.515249	0.408904	0.222618	0.090103	0.050336		0.650059	0.594254	0.463507	0.256338	0.119506	0.076362		0.640532	0.60734	0.506166	0.29044	0.122544	0.062586
133.6	0.2504	0.142816	0.071378	0.041447	0.02383	0.018037		0.230189	0.142165	0.087667	0.040535	0.017801	0.009131		0.193904	0.108995	0.063579	0.029616	0.013018	0.011277		0.557514	0.515637	0.410159	0.223429	0.090629	0.050567		0.649725	0.594574	0.464018	0.256359	0.118972	0.076097		0.640714	0.607583	0.506699	0.290869	0.122974	0.063146
133.8	0.25031	0.142903	0.072078	0.041762	0.023882	0.017715		0.229986	0.141694	0.086735	0.039712	0.017691	0.008514		0.194447	0.109766	0.063979	0.030229	0.012743	0.011857		0.557868	0.516122	0.41061	0.223499	0.090548	0.050488		0.649097	0.594681	0.464483	0.256727	0.119005	0.075947		0.640503	0.607811	0.50677	0.291233	0.123001	0.063171
134	0.25062	0.142957	0.072085	0.041331	0.023623	0.017918		0.229563	0.141409	0.086323	0.039324	0.017217	0.007476		0.194854	0.11008	0.063832	0.030851	0.012503	0.011983		0.557158	0.515668	0.410491	0.223621	0.090417	0.049478		0.64964	0.594878	0.465328	0.257329	0.119818	0.076148		0.640305	0.607568	0.506951	0.291418	0.122766	0.062837
134.2	0.249807	0.142581	0.071525	0.040695	0.023511	0.017615		0.229634	0.141634	0.086423	0.03906	0.017053	0.007171		0.194773	0.109868	0.063682	0.03092	0.011995	0.012034		0.557716	0.516556	0.411018	0.2248	0.091312	0.049656		0.648918	0.594752	0.465094	0.257245	0.119275	0.075348		0.641319	0.608103	0.508122	0.292182	0.123306	0.063556
134.4	0.249871	0.142094	0.071311	0.039822	0.023385	0.017182		0.229545	0.141491	0.086156	0.039099	0.017475	0.007749		0.195013	0.110086	0.063645	0.030887	0.011683	0.012264		0.55773	0.517057	0.41183	0.225423	0.091839	0.050244		0.649094	0.595062	0.465154	0.257472	0.119643	0.075395		0.641925	0.608427	0.508371	0.292266	0.122942	0.063866
134.6	0.249399	0.142018	0.071543	0.039183	0.022895	0.016877		0.229181	0.141385	0.085883	0.039018	0.017867	0.007508		0.195237	0.110096	0.063876	0.031469	0.012034	0.012755		0.557619	0.517247	0.411605	0.226081	0.091804	0.050291		0.648975	0.595561	0.465458	0.257821	0.1201	0.075318		0.642687	0.608937	0.508899	0.293083	0.123276	0.064257
134.8	0.24979	0.141937	0.072055	0.039617	0.023544	0.017237		0.229173	0.141957	0.086094	0.039063	0.017632	0.007376		0.195555	0.110447	0.064134	0.031937	0.012363	0.012801		0.557791	0.517726	0.41218	0.226931	0.091734	0.050567		0.64944	0.59597	0.465652	0.258735	0.120745	0.075257		0.642744	0.60917	0.508872	0.293922	0.123392	0.064756
135	0.24966	0.141755	0.071874	0.039552	0.023423	0.01664		0.228925	0.141759	0.086217	0.03912	0.017106	0.007363		0.19523	0.110536	0.064006	0.032166	0.011771	0.012196		0.55851	0.518215	0.412786	0.227608	0.092397	0.050503		0.649726	0.596056	0.465696	0.259033	0.120496	0.075514		0.643183	0.609724	0.509337	0.294575	0.124003	0.064629
135.2	0.250053	0.141718	0.071642	0.039307	0.023876	0.016734		0.2288	0.141863	0.086123	0.03924	0.017114	0.007549		0.194987	0.110145	0.063869	0.032009	0.011332	0.01215		0.558994	0.518731	0.412951	0.228582	0.092643	0.050872		0.649551	0.595632	0.46571	0.259166	0.120256	0.075639		0.643613	0.60984	0.509779	0.295258	0.124336	0.064643
135.4	0.250307	0.142047	0.07172	0.039344	0.024018	0.016902		0.228707	0.141523	0.08638	0.039377	0.016832	0.007217		0.194889	0.110025	0.0638	0.031555	0.011241	0.011991		0.558739	0.518495	0.413124	0.22859	0.092589	0.050695		0.649103	0.595439	0.465387	0.259233	0.119761	0.075846		0.64311	0.609678	0.509174	0.29544	0.123892	0.064321
135.6	0.250331	0.142007	0.071989	0.039137	0.023794	0.016818		0.229416	0.141726	0.086855	0.039912	0.017385	0.007604		0.195162	0.110018	0.063667	0.031743	0.011175	0.012258		0.558763	0.518604	0.41357	0.228908	0.092917	0.050924		0.648757	0.595038	0.4652	0.259151	0.119428	0.075603		0.643171	0.609979	0.509291	0.295837	0.124232	0.064599
135.8	0.250652	0.142354	0.072511	0.039538	0.024199	0.01717		0.229915	0.141734	0.087389	0.040073	0.017993	0.008539		0.194896	0.109594	0.063065	0.031227	0.011148	0.011651		0.558715	0.518245	0.413239	0.228367	0.092962	0.050385		0.648717	0.594875	0.465346	0.259208	0.119418	0.075854		0.642683	0.60984	0.508804	0.295732	0.124568	0.064389
136	0.251198	0.14312	0.073043	0.040089	0.024787	0.017666		0.229926	0.142142	0.08762	0.040436	0.018326	0.008864		0.194155	0.109136	0.063122	0.031106	0.011148	0.011186		0.558791	0.518179	0.41286	0.228358	0.093022	0.050769		0.648948	0.594844	0.465525	0.259219	0.119923	0.075703		0.64261	0.610062	0.508944	0.295593	0.124938	0.064106
136.2	0.251477	0.143648	0.073401	0.040473	0.025099	0.018395		0.229706	0.142052	0.087483	0.040412	0.018563	0.008812		0.194018	0.109227	0.063412	0.0308	0.011388	0.01148		0.558822	0.518436	0.413362	0.22839	0.093429	0.050924		0.649201	0.594437	0.465773	0.259654	0.119895	0.075597		0.642701	0.610417	0.508578	0.295647	0.12536	0.064524
136.4	0.251932	0.144347	0.073533	0.041069	0.025527	0.018575		0.229398	0.14258	0.087759	0.041034	0.019069	0.009489		0.193175	0.108429	0.06269	0.030318	0.011293	0.011003		0.55846	0.517843	0.412838	0.227776	0.092641	0.05077		0.649588	0.595201	0.466573	0.26052	0.120533	0.07636		0.642182	0.610587	0.508722	0.295935	0.125532	0.064458
136.6	0.251719	0.144455	0.073592	0.041395	0.025107	0.018851		0.229698	0.142941	0.088145	0.041438	0.019534	0.00978		0.193786	0.108951	0.063574	0.030817	0.012205	0.011779		0.558538	0.517717	0.413005	0.22742	0.092518	0.050565		0.649815	0.595794	0.466891	0.261222	0.120856	0.076503		0.641913	0.610654	0.509226	0.296202	0.126043	0.064378
136.8	0.252389	0.144942	0.073715	0.042117	0.025114	0.019661		0.229617	0.143199	0.088121	0.04148	0.019745	0.010082		0.193866	0.108775	0.063451	0.030508	0.012636	0.011629		0.559247	0.518193	0.413136	0.227669	0.093015	0.051062		0.650685	0.596374	0.467819	0.26215	0.121732	0.077124		0.641437	0.610432	0.509303	0.296233	0.126061	0.064421
137	0.252525	0.144948	0.072985	0.042397	0.024809	0.019613		0.229898	0.14351	0.08845	0.042177	0.020565	0.010399		0.193825	0.108581	0.063294	0.03049	0.012895	0.011469		0.559189	0.518055	0.413589	0.227566	0.092634	0.050818		0.650959	0.596835	0.468249	0.262232	0.121924	0.077051		0.641547	0.610889	0.50979	0.296818	0.126498	0.06448
137.2	0.253044	0.145446	0.073215	0.043106	0.025442	0.0202		0.230657	0.143725	0.088603	0.042177	0.021128	0.010655		0.194412	0.108951	0.063746	0.030892	0.013015	0.011908		0.558968	0.517703	0.413615	0.228055	0.092468	0.050894		0.651394	0.596874	0.469103	0.262983	0.122133	0.077184		0.640989	0.611042	0.509909	0.297191	0.126828	0.064224
137.4	0.253418	0.145521	0.073291	0.043179	0.02561	0.020082		0.230611	0.143885	0.08881	0.042235	0.020787	0.01068		0.194174	0.109066	0.063645	0.030555	0.013485	0.012118		0.55942	0.518446	0.413802	0.228371	0.092473	0.051555		0.651586	0.596866	0.469228	0.263201	0.122364	0.077103		0.641245	0.611035	0.510469	0.298126	0.127645	0.064954
137.6	0.253463	0.145745	0.073286	0.043166	0.025699	0.019876		0.230346	0.143985	0.088523	0.042333	0.020671	0.010354		0.194402	0.108784	0.063717	0.030531	0.013399	0.012077		0.559105	0.51834	0.414287	0.228611	0.092682	0.051815		0.652072	0.597532	0.469996	0.263362	0.122938	0.07712		0.641178	0.611386	0.510945	0.299123	0.127683	0.064541
137.8	0.25406	0.14635	0.073291	0.043253	0.02615	0.019814		0.230166	0.143987	0.087996	0.042028	0.020111	0.010226		0.194666	0.109291	0.064032	0.031108	0.013677	0.012368		0.558849	0.518181	0.414341	0.228841	0.092477	0.051876		0.652454	0.597692	0.470659	0.264135	0.123768	0.077374		0.641307	0.611638	0.511539	0.299898	0.12781	0.064723
138	0.254258	0.146158	0.072757	0.04267	0.026007	0.019638		0.230195	0.143996	0.088178	0.042359	0.019878	0.010056		0.194567	0.109387	0.063847	0.03157	0.013423	0.012132		0.558459	0.518316	0.414525	0.229625	0.092835	0.052118		0.652571	0.597343	0.471072	0.263758	0.123776	0.077323		0.641643	0.611703	0.512363	0.300746	0.128129	0.064864
138.2	0.253956	0.145447	0.07232	0.042293	0.025778	0.019142		0.230333	0.144451	0.088282	0.042566	0.019559	0.010232		0.19432	0.108931	0.064089	0.031121	0.013091	0.012052		0.558731	0.519238	0.414889	0.230317	0.093291	0.052832		0.652033	0.597175	0.471339	0.263238	0.123709	0.076949		0.642552	0.612129	0.513348	0.301527	0.128347	0.065429
138.4	0.25455	0.145216	0.073101	0.042531	0.025835	0.019126		0.230484	0.14455	0.087879	0.042429	0.019254	0.010155		0.194503	0.109083	0.064329	0.031083	0.013208	0.012243		0.558485	0.519604	0.415019	0.230516	0.093555	0.053071		0.651974	0.597571	0.471919	0.263345	0.124208	0.076758		0.643036	0.612628	0.513616	0.301928	0.12807	0.065209
138.6	0.254806	0.145622	0.073501	0.043016	0.025951	0.019029		0.231134	0.145259	0.088427	0.043086	0.019514	0.010274		0.194963	0.109471	0.065233	0.031374	0.013466	0.012475		0.559189	0.520048	0.415339	0.231617	0.093916	0.053011		0.651758	0.597541	0.472264	0.263686	0.123752	0.076528		0.64301	0.612044	0.514268	0.302488	0.127926	0.065261
138.8	0.254879	0.145491	0.073266	0.04258	0.026184	0.018511		0.231602	0.145487	0.088786	0.04266	0.018737	0.010266		0.195046	0.10965	0.065401	0.031416	0.013513	0.012414		0.559946	0.520653	0.415842	0.232371	0.094517	0.053174		0.651537	0.597172	0.471899	0.263801	0.1233	0.07629		0.642857	0.611977	0.514268	0.302687	0.127785	0.064869
139	0.254569	0.14519	0.073226	0.041983	0.025442	0.017903		0.231502	0.14486	0.088835	0.042554	0.018215	0.010159		0.194587	0.109643	0.065169	0.031522	0.013272	0.012331		0.560296	0.521122	0.41618	0.232604	0.095156	0.053056		0.651664	0.597371	0.472164	0.263516	0.122692	0.076506		0.643009	0.612093	0.514672	0.302875	0.127881	0.064855
139.2	0.254712	0.145122	0.073469	0.04142	0.025216	0.017501		0.231569	0.144716	0.088514	0.042034	0.018096	0.00999		0.194966	0.109953	0.065424	0.031873	0.014173	0.013052		0.5602	0.521207	0.416231	0.233107	0.095621	0.053157		0.651222	0.597396	0.472284	0.263419	0.122552	0.076588		0.642825	0.611778	0.514836	0.302848	0.127857	0.065289
139.4	0.254467	0.145615	0.073682	0.041245	0.024674	0.017386		0.231542	0.144152	0.088551	0.042049	0.017362	0.009491		0.195236	0.110201	0.065629	0.031782	0.013806	0.01279		0.560605	0.521383	0.416807	0.23368	0.096621	0.053095		0.650807	0.597633	0.472373	0.263607	0.12234	0.076678		0.642187	0.611633	0.5142	0.30224	0.127288	0.065291
139.6	0.254655	0.145934	0.074193	0.041526	0.024643	0.017384		0.232336	0.144384	0.089185	0.04242	0.017921	0.009814		0.195122	0.110533	0.065866	0.032078	0.013983	0.013026		0.56074	0.521768	0.417316	0.234186	0.097192	0.052871		0.650561	0.597471	0.472297	0.263686	0.122036	0.076204		0.642219	0.611584	0.513996	0.302048	0.12735	0.065402
139.8	0.254849	0.146226	0.074802	0.041336	0.02506	0.017678		0.232262	0.143892	0.08908	0.042407	0.017995	0.009723		0.19539	0.110342	0.06617	0.031976	0.013925	0.013189		0.560885	0.521974	0.417761	0.234384	0.09795	0.052798		0.650063	0.597676	0.472129	0.263452	0.121937	0.075833		0.641454	0.611135	0.51361	0.301687	0.127605	0.064948
140	0.255141	0.146571	0.074721	0.041257	0.025248	0.018177		0.232256	0.14414	0.089268	0.042519	0.018345	0.00937		0.194945	0.109811	0.066037	0.031272	0.013181	0.012441		0.560803	0.521743	0.417851	0.234226	0.097808	0.052849		0.650204	0.597945	0.472655	0.263999	0.122424	0.076301		0.641305	0.610974	0.513381	0.301557	0.127239	0.064847
140.2	0.255716	0.147243	0.074957	0.041712	0.025364	0.019104		0.231501	0.143362	0.088382	0.04174	0.018022	0.008581		0.195373	0.109928	0.066325	0.031061	0.013369	0.01312		0.561185	0.521633	0.418236	0.234149	0.098213	0.052277		0.650381	0.598062	0.473071	0.265077	0.122448	0.07668		0.641131	0.610814	0.51301	0.302102	0.127322	0.064781
140.4	0.255553	0.147374	0.07501	0.041935	0.025207	0.018906		0.231205	0.143461	0.087909	0.041575	0.018393	0.00828		0.195751	0.109507	0.065905	0.031224	0.013378	0.013111		0.561394	0.521162	0.417774	0.233939	0.097884	0.05225		0.650758	0.598863	0.473514	0.265457	0.12283	0.077212		0.641216	0.610947	0.513507	0.302609	0.127802	0.06475
140.6	0.254711	0.147241	0.074999	0.041789	0.025069	0.018825		0.231229	0.143602	0.088014	0.041636	0.018797	0.008008		0.196303	0.109774	0.066133	0.031229	0.013621	0.013445		0.561612	0.521121	0.418509	0.233889	0.098577	0.052498		0.650998	0.599097	0.473851	0.266061	0.123412	0.077393		0.640882	0.610861	0.51339	0.303031	0.128087	0.064371
140.8	0.254395	0.147215	0.07442	0.041509	0.024913	0.018195		0.230787	0.143591	0.087655	0.041327	0.019376	0.008092		0.196265	0.10982	0.06572	0.031297	0.013934	0.01345		0.562019	0.521451	0.419172	0.234502	0.098897	0.053037		0.651833	0.599922	0.474346	0.267146	0.123928	0.078107		0.640775	0.61135	0.513453	0.302852	0.128195	0.064606
141	0.25431	0.147154	0.074502	0.041485	0.025637	0.018088		0.230754	0.143687	0.087602	0.041364	0.019867	0.008098		0.196187	0.110053	0.0653	0.031308	0.013913	0.013616		0.561887	0.521341	0.419621	0.235166	0.098633	0.052968		0.652127	0.600373	0.474859	0.267568	0.124203	0.078207		0.640533	0.611426	0.512832	0.303001	0.128423	0.064203
141.2	0.254951	0.147872	0.075345	0.042211	0.026717	0.018681		0.231122	0.144039	0.087696	0.040999	0.019925	0.008119		0.196121	0.109856	0.065237	0.031122	0.013771	0.013398		0.561808	0.521279	0.419826	0.235464	0.098561	0.05326		0.65275	0.600191	0.474953	0.267929	0.124605	0.078356		0.640313	0.611415	0.512419	0.303206	0.128531	0.064006
141.4	0.25467	0.147466	0.074776	0.041715	0.026655	0.018299		0.230669	0.144086	0.087531	0.041026	0.019421	0.007929		0.195561	0.109344	0.064403	0.030999	0.013597	0.012765		0.561893	0.521741	0.420302	0.235879	0.098515	0.053452		0.653055	0.599963	0.475006	0.267953	0.125106	0.078282		0.641376	0.61154	0.513143	0.304137	0.129048	0.064793
141.6	0.254486	0.147373	0.074896	0.041445	0.026644	0.018075		0.230842	0.144617	0.087525	0.041106	0.01977	0.007489		0.195962	0.109816	0.064593	0.03177	0.013871	0.012795		0.56175	0.521606	0.421149	0.236193	0.098663	0.053504		0.653556	0.601	0.47544	0.268322	0.125775	0.078616		0.640976	0.611485	0.513168	0.304113	0.128527	0.064531
141.8	0.255077	0.147653	0.074854	0.041527	0.026775	0.017793		0.231406	0.145231	0.08821	0.041386	0.020303	0.008024		0.195302	0.110045	0.06456	0.031742	0.013686	0.012928		0.561256	0.521593	0.421132	0.235787	0.097972	0.053213		0.653529	0.60052	0.475536	0.26823	0.125614	0.078377		0.641383	0.61191	0.513872	0.30479	0.129308	0.065636
142	0.255226	0.146954	0.075027	0.041886	0.026964	0.017484		0.231652	0.145639	0.088266	0.041705	0.020957	0.008209		0.19498	0.110133	0.064426	0.031891	0.013415	0.013019		0.56167	0.522008	0.421888	0.236284	0.098599	0.053446		0.653251	0.600167	0.475832	0.267727	0.125592	0.078094		0.641925	0.611898	0.514651	0.305139	0.129718	0.065906
142.2	0.255523	0.147156	0.075774	0.042362	0.027087	0.017944		0.23153	0.146105	0.088188	0.041606	0.021014	0.008628		0.194703	0.109554	0.064369	0.0313	0.013225	0.012743		0.561768	0.521904	0.421976	0.23619	0.098132	0.053532		0.652814	0.600409	0.475916	0.267706	0.125523	0.077707		0.642748	0.612234	0.515072	0.305727	0.12981	0.066483
142.4	0.255887	0.147265	0.076495	0.042776	0.026853	0.017904		0.231699	0.145812	0.088478	0.041496	0.020769	0.008788		0.194298	0.109539	0.064038	0.031058	0.012709	0.012862		0.561711	0.521856	0.421976	0.236588	0.098398	0.054067		0.652705	0.600606	0.475805	0.267855	0.125522	0.077418		0.643243	0.61269	0.515455	0.306241	0.129941	0.066857
142.6	0.255924	0.147283	0.076311	0.043373	0.026523	0.017918		0.231609	0.14547	0.088897	0.041879	0.020835	0.008935		0.194155	0.110055	0.06386	0.030753	0.012764	0.013026		0.561358	0.521554	0.42188	0.236744	0.098064	0.053483		0.652365	0.600546	0.475615	0.268211	0.125243	0.077395		0.643619	0.612423	0.515917	0.30646	0.130257	0.066974
142.8	0.255934	0.146873	0.076331	0.043064	0.026148	0.017907		0.230929	0.144576	0.088359	0.041418	0.020068	0.008278		0.193373	0.109964	0.063118	0.030955	0.012707	0.012831		0.560925	0.521321	0.421935	0.236672	0.098468	0.053468		0.651976	0.600513	0.474976	0.268341	0.124986	0.077071		0.643954	0.613029	0.515962	0.306667	0.130692	0.067025
143	0.256415	0.146747	0.076472	0.043382	0.02519	0.018289		0.229893	0.143874	0.087937	0.040784	0.019375	0.007678		0.193094	0.110089	0.062898	0.031053	0.012422	0.012716		0.560436	0.521473	0.422257	0.236613	0.098625	0.053225		0.652056	0.601	0.475485	0.268678	0.125073	0.077264		0.644274	0.613422	0.516615	0.307404	0.13095	0.067569
143.2	0.256681	0.146876	0.076565	0.043531	0.02518	0.018175		0.230088	0.143684	0.087825	0.040688	0.019149	0.007815		0.193289	0.11077	0.063283	0.031478	0.01306	0.013081		0.559955	0.521208	0.422416	0.236977	0.09859	0.052998		0.65173	0.600946	0.475648	0.268999	0.125058	0.077191		0.644246	0.613575	0.517076	0.307617	0.131312	0.067796
143.4	0.256556	0.147223	0.076304	0.04363	0.024663	0.018404		0.229904	0.143226	0.088432	0.041175	0.018494	0.00783		0.192711	0.110297	0.062913	0.031016	0.011943	0.012066		0.560096	0.521157	0.422779	0.237522	0.098744	0.052927		0.652067	0.601055	0.475731	0.269428	0.125355	0.077138		0.643987	0.613378	0.516977	0.307405	0.130884	0.067348
143.6	0.256452	0.147485	0.07622	0.043668	0.024864	0.018417		0.230183	0.143451	0.089081	0.041743	0.018269	0.008128		0.192633	0.110584	0.063264	0.031441	0.012049	0.012489		0.559496	0.520824	0.422591	0.237422	0.098286	0.052869		0.652364	0.600936	0.475801	0.269831	0.12523	0.077041		0.644639	0.612966	0.517688	0.308139	0.131371	0.067445
143.8	0.25615	0.147233	0.075591	0.042756	0.0243	0.018149		0.229732	0.143406	0.088841	0.041806	0.017538	0.008374		0.192998	0.110415	0.063456	0.031661	0.011412	0.012517		0.559319	0.520801	0.422726	0.237414	0.098414	0.052819		0.65236	0.600682	0.475805	0.26996	0.125442	0.07696		0.64466	0.612942	0.517896	0.308503	0.131942	0.067341
144	0.256659	0.147765	0.075718	0.043188	0.024461	0.018862		0.229138	0.14311	0.088631	0.041501	0.016673	0.007871		0.193049	0.110342	0.063812	0.031133	0.010939	0.012024		0.559143	0.520339	0.422494	0.237341	0.098042	0.052343		0.65243	0.600739	0.476021	0.270763	0.125586	0.077527		0.644797	0.612877	0.517957	0.308808	0.131989	0.067371
144.2	0.257018	0.148221	0.075331	0.042823	0.024179	0.018864		0.228584	0.143069	0.088096	0.040787	0.015945	0.007173		0.193664	0.110643	0.063946	0.031226	0.010982	0.012497		0.559456	0.52074	0.422716	0.237824	0.098591	0.052047		0.652052	0.600622	0.475914	0.270591	0.12549	0.077099		0.645405	0.613402	0.518874	0.309461	0.132852	0.067543
144.4	0.256545	0.14845	0.075469	0.042345	0.024211	0.018546		0.228687	0.143423	0.08856	0.040971	0.015969	0.007222		0.194147	0.110585	0.063956	0.031458	0.011097	0.012387		0.559374	0.521084	0.423128	0.23834	0.098626	0.052611		0.652417	0.600994	0.476374	0.270611	0.12568	0.077078		0.645297	0.613659	0.519306	0.309437	0.13335	0.067919
144.6	0.256423	0.148268	0.075351	0.041948	0.024051	0.018577		0.228592	0.143669	0.08898	0.041189	0.016052	0.007651		0.193956	0.110814	0.063782	0.031256	0.011	0.012413		0.559494	0.521192	0.423415	0.238726	0.098825	0.052943		0.652849	0.60112	0.476755	0.271273	0.126134	0.077476		0.645334	0.613989	0.519817	0.309535	0.133524	0.067547
144.8	0.256733	0.148486	0.075044	0.041854	0.024028	0.018276		0.228931	0.14447	0.089476	0.041433	0.016393	0.008233		0.194109	0.110574	0.063406	0.031182	0.010653	0.011855		0.559438	0.521621	0.423398	0.239679	0.098855	0.052708		0.653327	0.601795	0.477255	0.271931	0.126006	0.077926		0.645617	0.614215	0.52001	0.309505	0.133784	0.067698
145	0.256907	0.148828	0.075489	0.042245	0.025298	0.018901		0.229152	0.144648	0.089768	0.041649	0.016313	0.008058		0.193813	0.110131	0.063	0.030332	0.010245	0.01136		0.559062	0.521664	0.422982	0.239888	0.098613	0.052234		0.65313	0.601513	0.477635	0.271796	0.126034	0.077661		0.645448	0.614	0.519652	0.309888	0.133442	0.067301
145.2	0.257245	0.149219	0.075517	0.042489	0.025444	0.018867		0.229568	0.145079	0.090176	0.041872	0.016562	0.008285		0.194102	0.10995	0.063009	0.030136	0.010282	0.01114		0.559288	0.52235	0.423218	0.240154	0.099051	0.052452		0.653559	0.601297	0.477923	0.271663	0.126119	0.077528		0.645428	0.61414	0.520179	0.309988	0.133233	0.067333
145.4	0.257091	0.148942	0.075057	0.042386	0.025609	0.01863		0.230155	0.145669	0.09072	0.042398	0.017249	0.008495		0.194246	0.109833	0.062701	0.030148	0.010273	0.010939		0.559654	0.523024	0.423723	0.240384	0.099093	0.052337		0.653917	0.601605	0.478448	0.27197	0.126164	0.077742		0.645655	0.614314	0.521196	0.310424	0.133267	0.067833
145.6	0.257311	0.148846	0.074996	0.042395	0.02546	0.018245		0.23094	0.146374	0.091514	0.04244	0.018321	0.008729		0.194623	0.110212	0.062942	0.030482	0.010949	0.011337		0.559874	0.523153	0.424019	0.240121	0.099157	0.052319		0.653838	0.601935	0.478615	0.272119	0.126098	0.077319		0.645446	0.614866	0.521578	0.31002	0.13329	0.068292
145.8	0.257802	0.149306	0.075434	0.042945	0.025462	0.01838		0.231117	0.146496	0.09125	0.042268	0.019205	0.009176		0.193688	0.109375	0.062428	0.029483	0.01063	0.010731		0.560433	0.523813	0.424231	0.240083	0.099433	0.052976		0.653708	0.601204	0.47876	0.271575	0.12573	0.077364		0.646067	0.615244	0.522023	0.310954	0.133285	0.069235
146	0.25807	0.148982	0.075658	0.043159	0.02565	0.018083		0.230993	0.146579	0.091055	0.042502	0.019521	0.009261		0.194189	0.109346	0.062501	0.029381	0.011004	0.011123		0.561563	0.524172	0.425271	0.240705	0.100131	0.053663		0.653488	0.601486	0.47927	0.271602	0.125873	0.077479		0.646213	0.615253	0.522159	0.311057	0.133282	0.069555
146.2	0.258578	0.149481	0.076482	0.043504	0.02625	0.018461		0.231342	0.146422	0.091153	0.042534	0.019874	0.009209		0.194475	0.109577	0.062616	0.029289	0.011383	0.011458		0.561169	0.523925	0.424915	0.240293	0.099305	0.053701		0.653181	0.601573	0.479587	0.271707	0.125746	0.07746		0.646444	0.615807	0.521904	0.311699	0.133274	0.069721
146.4	0.258617	0.149214	0.076242	0.043532	0.026171	0.018314		0.231324	0.145794	0.090895	0.042811	0.019753	0.009066		0.194444	0.109734	0.063224	0.029329	0.01182	0.011728		0.561506	0.524377	0.425164	0.24087	0.099356	0.054051		0.653145	0.601821	0.47991	0.271777	0.125866	0.078193		0.646312	0.616363	0.522099	0.312132	0.133438	0.069883
146.6	0.258703	0.149149	0.076401	0.043941	0.02627	0.018873		0.231662	0.145814	0.0905	0.043446	0.02052	0.009118		0.194335	0.109561	0.063077	0.029058	0.01206	0.011217		0.561731	0.524573	0.425402	0.241151	0.09915	0.054231		0.652918	0.602052	0.480083	0.272339	0.125948	0.078119		0.646175	0.616612	0.521998	0.312216	0.133997	0.069394
146.8	0.259066	0.149433	0.077004	0.04402	0.026864	0.019259		0.231925	0.145981	0.090272	0.04351	0.020949	0.008971		0.194276	0.109276	0.063258	0.029583	0.012487	0.010776		0.56207	0.525372	0.425954	0.241488	0.099641	0.054815		0.652471	0.602021	0.480267	0.271849	0.126077	0.07812		0.646	0.616793	0.522026	0.312707	0.133785	0.0693
147	0.259175	0.149658	0.077228	0.044351	0.026901	0.019014		0.232059	0.145744	0.090455	0.043433	0.021441	0.009434		0.194624	0.109905	0.063369	0.029917	0.01318	0.011314		0.562498	0.525932	0.42624	0.242013	0.09997	0.055381		0.652761	0.602492	0.480923	0.272332	0.126715	0.078323		0.645901	0.617113	0.522091	0.312794	0.13367	0.06952
147.2	0.25929	0.150038	0.077826	0.044407	0.027511	0.018938		0.232876	0.145863	0.090826	0.043753	0.021679	0.009938		0.195214	0.110446	0.064198	0.030672	0.014174	0.012012		0.562217	0.525509	0.425923	0.242107	0.099983	0.055295		0.653455	0.602578	0.481232	0.272737	0.127044	0.07882		0.645415	0.616957	0.521995	0.31253	0.133346	0.069258
147.4	0.259228	0.150244	0.077462	0.043935	0.026771	0.018107		0.232553	0.145829	0.091159	0.04402	0.021089	0.010015		0.195376	0.110372	0.064745	0.031254	0.013861	0.012358		0.562223	0.525276	0.426086	0.242381	0.100092	0.055702		0.653924	0.602877	0.48134	0.272946	0.127382	0.078862		0.645212	0.616505	0.522168	0.312713	0.133411	0.068954
147.6	0.25884	0.150549	0.077437	0.043704	0.026518	0.017769		0.232861	0.14615	0.090966	0.044083	0.020802	0.010698		0.19571	0.111117	0.065611	0.03211	0.014389	0.013294		0.562157	0.525607	0.426592	0.242845	0.100347	0.055731		0.653539	0.602569	0.481096	0.273144	0.127231	0.078838		0.645694	0.616314	0.522334	0.313213	0.133929	0.069228
147.8	0.259397	0.150986	0.077407	0.043521	0.026159	0.017553		0.232867	0.145656	0.090241	0.04368	0.020461	0.010346		0.196542	0.112236	0.066811	0.03275	0.014777	0.014016		0.562177	0.525292	0.426991	0.243112	0.10046	0.055451		0.653358	0.602596	0.481021	0.273487	0.127203	0.078852		0.645172	0.616208	0.522062	0.313097	0.134011	0.069248
148	0.260245	0.152063	0.078037	0.044054	0.026205	0.018469		0.233474	0.146021	0.090341	0.04371	0.020644	0.010473		0.197024	0.112805	0.067579	0.032702	0.015061	0.014289		0.562365	0.525291	0.426948	0.243475	0.100369	0.055414		0.653162	0.602745	0.48099	0.273557	0.126919	0.078476		0.644819	0.615854	0.521873	0.313207	0.134019	0.069011
148.2	0.260465	0.15241	0.077649	0.043562	0.02532	0.018602		0.233498	0.146118	0.090016	0.043351	0.02063	0.010252		0.197362	0.113092	0.067792	0.033033	0.01494	0.014354		0.562558	0.525411	0.427402	0.243721	0.100654	0.055481		0.653293	0.603143	0.481039	0.27341	0.127066	0.078628		0.645055	0.616322	0.522893	0.313972	0.13459	0.069624
148.4	0.260814	0.152791	0.077902	0.043976	0.025156	0.019361		0.23334	0.145804	0.089941	0.043368	0.020023	0.01016		0.197115	0.112805	0.06759	0.032578	0.014557	0.014069		0.562371	0.525153	0.427601	0.244353	0.100303	0.055136		0.653936	0.603627	0.482131	0.274035	0.127479	0.079012		0.644561	0.616032	0.523002	0.314413	0.134435	0.069734
148.6	0.261304	0.153401	0.077679	0.044638	0.025128	0.019867		0.233336	0.145973	0.089779	0.043516	0.01957	0.0104		0.19711	0.112907	0.067162	0.032266	0.014257	0.013847		0.562221	0.524729	0.427273	0.244945	0.100313	0.055044		0.653664	0.603874	0.482124	0.273925	0.127337	0.079183		0.645018	0.616309	0.523574	0.315226	0.134654	0.069812
148.8	0.261936	0.15414	0.077489	0.045372	0.025386	0.02047		0.234035	0.146667	0.089967	0.044004	0.019604	0.01058		0.197037	0.112506	0.066799	0.031536	0.013447	0.013134		0.561517	0.524087	0.426906	0.244921	0.099831	0.054147		0.653615	0.604104	0.482636	0.274144	0.127372	0.078998		0.644924	0.616132	0.522982	0.315162	0.134272	0.069557
149	0.261953	0.154474	0.077169	0.045669	0.02563	0.02089		0.233938	0.146203	0.090241	0.043826	0.019442	0.010807		0.197057	0.112492	0.066716	0.031432	0.013046	0.013525		0.561032	0.523487	0.426653	0.24457	0.099383	0.053376		0.653334	0.604152	0.482935	0.274692	0.127854	0.078554		0.644582	0.615957	0.523165	0.315128	0.133911	0.069639
149.2	0.262371	0.154444	0.076855	0.04613	0.025136	0.02067		0.234091	0.146336	0.090562	0.043922	0.019452	0.011058		0.196817	0.112449	0.066069	0.031273	0.012894	0.013446		0.560923	0.523242	0.426593	0.244402	0.099609	0.05302		0.654047	0.604487	0.483276	0.275466	0.128167	0.078722		0.644783	0.616547	0.524109	0.315713	0.134068	0.070045
149.4	0.262118	0.154317	0.076724	0.045902	0.025346	0.020776		0.234151	0.146511	0.090419	0.043257	0.019593	0.010668		0.196525	0.111823	0.065314	0.030714	0.011835	0.012886		0.561321	0.523108	0.427144	0.244557	0.099594	0.052591		0.65416	0.604671	0.483623	0.275889	0.127965	0.078597		0.645017	0.617065	0.524767	0.316069	0.134517	0.070443
149.6	0.262206	0.154135	0.076318	0.045428	0.024973	0.020271		0.233727	0.146596	0.090773	0.042903	0.019208	0.010905		0.196851	0.112078	0.065302	0.030689	0.012329	0.012975		0.561585	0.523298	0.427108	0.244772	0.099913	0.052589		0.654241	0.604282	0.48366	0.276168	0.128187	0.078416		0.645236	0.617206	0.525026	0.315816	0.134461	0.070551
149.8	0.26244	0.154298	0.076805	0.045485	0.025083	0.020615		0.23341	0.146484	0.090316	0.042922	0.019016	0.010489		0.196167	0.111739	0.064936	0.030595	0.011846	0.012349		0.561767	0.523564	0.427463	0.244707	0.100442	0.052824		0.654486	0.604362	0.484012	0.276749	0.128193	0.079048		0.645507	0.617256	0.525313	0.31646	0.134524	0.070652
150	0.262854	0.154072	0.076793	0.045001	0.025419	0.020551		0.233418	0.146322	0.090611	0.043334	0.019245	0.010699		0.196301	0.111896	0.065612	0.031125	0.01179	0.012451		0.561638	0.52359	0.427529	0.2451	0.100667	0.052457		0.654635	0.604871	0.484659	0.277604	0.128621	0.079151		0.645246	0.617513	0.525719	0.316235	0.135023	0.070396
150.2	0.262635	0.15401	0.076883	0.044725	0.025874	0.020264		0.232876	0.146083	0.090251	0.043233	0.018561	0.010015		0.196274	0.111898	0.065989	0.031816	0.011854	0.012342		0.56158	0.523768	0.427195	0.244738	0.100361	0.052304		0.654877	0.604843	0.48513	0.278077	0.128811	0.079583		0.64552	0.617902	0.526075	0.316177	0.135482	0.070159
150.4	0.262332	0.153561	0.07698	0.044053	0.025972	0.019927		0.232618	0.146049	0.090006	0.043687	0.018667	0.010045		0.196149	0.111457	0.066088	0.031887	0.011737	0.011848		0.562635	0.524765	0.42793	0.245046	0.100963	0.052813		0.655278	0.605307	0.485404	0.278373	0.129045	0.079673		0.645374	0.617749	0.526235	0.316189	0.136153	0.06999
150.6	0.262307	0.153235	0.0775	0.043923	0.026768	0.02003		0.232705	0.146157	0.0902	0.043763	0.018979	0.009756		0.196038	0.110555	0.065368	0.03154	0.011237	0.011234		0.56267	0.525335	0.427818	0.244823	0.100792	0.052641		0.655612	0.605869	0.486066	0.278891	0.129844	0.079753		0.645933	0.618157	0.526776	0.316297	0.13701	0.070092
150.8	0.262131	0.152989	0.077783	0.04397	0.02723	0.019328		0.232201	0.145911	0.090278	0.043606	0.018882	0.008973		0.196245	0.110437	0.065538	0.031717	0.011742	0.011505		0.562915	0.526309	0.42836	0.245064	0.101726	0.053185		0.655811	0.606086	0.486459	0.2792	0.130359	0.079778		0.645753	0.6186	0.527266	0.316376	0.136771	0.069613
151	0.262145	0.15295	0.078401	0.043961	0.02746	0.018921		0.231938	0.14551	0.090967	0.043368	0.018606	0.008841		0.196015	0.11043	0.065023	0.031614	0.011954	0.011755		0.562749	0.526625	0.428057	0.244835	0.101738	0.053222		0.656025	0.605916	0.486286	0.279622	0.13033	0.07958		0.646144	0.618905	0.527701	0.316253	0.137709	0.069613
151.2	0.262389	0.153044	0.078979	0.043699	0.027716	0.018919		0.231813	0.145627	0.091015	0.043725	0.018529	0.008592		0.195783	0.110013	0.065217	0.031828	0.012006	0.011709		0.562909	0.526945	0.428567	0.245131	0.102036	0.053661		0.656325	0.605196	0.486226	0.279486	0.129986	0.079517		0.645529	0.618491	0.528042	0.316434	0.137572	0.068981
151.4	0.262323	0.152761	0.078856	0.043326	0.027161	0.018692		0.231608	0.145188	0.091316	0.043713	0.018153	0.008273		0.195336	0.110015	0.065023	0.032147	0.01176	0.011882		0.563004	0.527142	0.429053	0.245163	0.102068	0.053866		0.656422	0.605037	0.486278	0.279787	0.130158	0.079564		0.645502	0.617989	0.52823	0.316753	0.137646	0.068755
151.6	0.262543	0.153295	0.079774	0.043493	0.028054	0.01934		0.231792	0.145183	0.090855	0.043561	0.018441	0.008405		0.195466	0.109963	0.065099	0.032367	0.012048	0.011807		0.563063	0.527649	0.429625	0.245866	0.102365	0.054221		0.655577	0.604597	0.485517	0.27944	0.129864	0.079121		0.645543	0.617684	0.528068	0.317113	0.13772	0.068778
151.8	0.262951	0.153353	0.079782	0.043515	0.028036	0.019395		0.23234	0.145175	0.09093	0.043985	0.018724	0.008297		0.195862	0.110656	0.06615	0.03287	0.012613	0.012681		0.563554	0.527784	0.430167	0.246417	0.102653	0.054941		0.655392	0.604549	0.485585	0.279687	0.129878	0.078977		0.64504	0.617463	0.527655	0.317494	0.137734	0.068698
152	0.263116	0.152913	0.079965	0.043775	0.027391	0.019637		0.23254	0.145214	0.090989	0.044315	0.019093	0.008865		0.196029	0.11079	0.066284	0.033228	0.013162	0.012927		0.563645	0.528576	0.430866	0.247365	0.103291	0.05579		0.655664	0.604778	0.485728	0.279439	0.130192	0.079304		0.645	0.617208	0.527469	0.318141	0.137876	0.067931
152.2	0.262904	0.152702	0.079906	0.043592	0.026991	0.019647		0.232669	0.145149	0.090344	0.043974	0.018877	0.008726		0.195866	0.110337	0.065841	0.033087	0.013126	0.012402		0.56354	0.528164	0.431367	0.248038	0.103492	0.056055		0.655603	0.605104	0.486093	0.279771	0.130421	0.080092		0.645318	0.61715	0.527684	0.318758	0.138092	0.068257
152.4	0.263115	0.152993	0.079594	0.043671	0.026812	0.019768		0.232931	0.145372	0.090625	0.044396	0.018843	0.008923		0.195705	0.110496	0.065503	0.033168	0.013816	0.012335		0.56313	0.527865	0.431301	0.248708	0.103135	0.056244		0.65552	0.605377	0.486645	0.280003	0.130301	0.079733		0.645822	0.617272	0.527541	0.319352	0.137961	0.068054
152.6	0.263383	0.153385	0.079212	0.043669	0.026626	0.019955		0.233516	0.146016	0.091008	0.044762	0.019314	0.00957		0.195916	0.111133	0.065551	0.033464	0.014628	0.012473		0.563187	0.52731	0.431662	0.248867	0.103254	0.056547		0.65523	0.60579	0.486775	0.280282	0.130194	0.079737		0.646241	0.616791	0.527098	0.31966	0.137849	0.068258
152.8	0.263379	0.153415	0.078982	0.043886	0.026297	0.019794		0.234066	0.146604	0.091291	0.044924	0.019902	0.010153		0.196126	0.111461	0.065597	0.033199	0.014812	0.012657		0.563206	0.527098	0.431947	0.248971	0.103311	0.056641		0.655426	0.606101	0.487061	0.280789	0.130363	0.079736		0.646171	0.616646	0.526606	0.320074	0.137559	0.068552
153	0.263127	0.153195	0.078544	0.043541	0.026291	0.019185		0.234262	0.146644	0.091598	0.045101	0.020346	0.010478		0.195874	0.111291	0.065148	0.033234	0.014859	0.012764		0.562881	0.526339	0.431508	0.24903	0.103185	0.056337		0.655376	0.606189	0.487432	0.281432	0.130381	0.079916		0.646376	0.617186	0.527039	0.320598	0.138137	0.068944
153.2	0.263257	0.153186	0.078469	0.043352	0.026163	0.019294		0.234181	0.146919	0.091325	0.045048	0.020367	0.010077		0.195309	0.111288	0.064416	0.032327	0.014548	0.012391		0.563039	0.526111	0.431575	0.249668	0.103645	0.056455		0.65552	0.606406	0.487339	0.281671	0.13008	0.079944		0.646573	0.617348	0.527493	0.321694	0.138368	0.069145
153.4	0.263096	0.153162	0.078118	0.042723	0.025672	0.019079		0.234353	0.147532	0.091443	0.045038	0.02051	0.010378		0.195148	0.111394	0.064672	0.03208	0.013932	0.01197		0.562758	0.525544	0.43141	0.250176	0.103602	0.056323		0.655283	0.606415	0.487663	0.282189	0.129879	0.079843		0.646516	0.617443	0.528188	0.322335	0.138448	0.069159
153.6	0.263631	0.153195	0.07786	0.042361	0.02479	0.018808		0.234508	0.147631	0.091677	0.045077	0.020826	0.010433		0.195585	0.112003	0.065354	0.03239	0.014329	0.012055		0.562345	0.525598	0.4316	0.250339	0.104091	0.056307		0.655061	0.606432	0.487631	0.282227	0.130058	0.079975		0.646171	0.617415	0.52849	0.322417	0.138403	0.068949
153.8	0.264005	0.15332	0.077867	0.042257	0.02518	0.018778		0.234201	0.147081	0.09117	0.044826	0.020579	0.010101		0.195279	0.11178	0.065431	0.032988	0.01413	0.011544		0.562061	0.525328	0.431854	0.250417	0.104452	0.056084		0.655355	0.607056	0.488454	0.282894	0.130203	0.080268		0.646336	0.617728	0.528922	0.322908	0.139174	0.06881
154	0.263621	0.153484	0.077636	0.042169	0.02523	0.01834		0.23414	0.146653	0.091138	0.044454	0.020728	0.010165		0.19532	0.111874	0.066068	0.032895	0.014417	0.011809		0.562398	0.525857	0.431778	0.250847	0.104616	0.056171		0.65551	0.607461	0.489249	0.283512	0.130922	0.080339		0.646566	0.618237	0.529479	0.32376	0.13984	0.069665
154.2	0.262931	0.153202	0.077142	0.042045	0.024898	0.017696		0.23356	0.146793	0.091041	0.044176	0.020306	0.00967		0.19547	0.111524	0.065841	0.032586	0.013951	0.011542		0.5624	0.526144	0.431772	0.250171	0.104595	0.056336		0.655577	0.607357	0.489854	0.283791	0.131111	0.080393		0.647012	0.618283	0.529628	0.324073	0.140493	0.070406
154.4	0.263155	0.153323	0.077213	0.041991	0.025319	0.017595		0.233496	0.146472	0.090846	0.04383	0.020512	0.009342		0.195651	0.111318	0.065477	0.032179	0.014105	0.01162		0.562138	0.525924	0.431726	0.249791	0.104578	0.056064		0.655971	0.607896	0.490269	0.284152	0.131804	0.080262		0.646925	0.618506	0.529655	0.324686	0.140831	0.070739
154.6	0.263136	0.152827	0.076966	0.042088	0.025661	0.017204		0.233208	0.146108	0.090735	0.043432	0.020447	0.00925		0.195115	0.110734	0.065028	0.031711	0.013789	0.01149		0.56194	0.526069	0.431722	0.249214	0.103653	0.055623		0.656014	0.608521	0.49086	0.28469	0.132468	0.08044		0.64715	0.619363	0.53026	0.325089	0.141509	0.071331
154.8	0.263274	0.152735	0.077104	0.042072	0.02549	0.016743		0.232924	0.14571	0.090694	0.043079	0.020278	0.008294		0.19453	0.110491	0.064694	0.031265	0.013374	0.011263		0.562231	0.526293	0.432048	0.249515	0.103895	0.056082		0.655622	0.608014	0.491235	0.284593	0.132343	0.080094		0.646513	0.619041	0.530076	0.324747	0.140831	0.070726
155	0.26341	0.152992	0.077581	0.041898	0.025625	0.016975		0.233245	0.146057	0.091032	0.042989	0.02037	0.00827		0.193955	0.110429	0.064417	0.030856	0.012928	0.011151		0.562013	0.526384	0.431688	0.248967	0.103371	0.055521		0.654689	0.607057	0.49072	0.283572	0.131861	0.07933		0.646925	0.619007	0.530189	0.324933	0.141461	0.071261
155.2	0.263563	0.152941	0.078108	0.04226	0.026374	0.017351		0.232528	0.14536	0.090687	0.043043	0.019837	0.007674		0.193855	0.110239	0.06438	0.030503	0.012191	0.011191		0.562187	0.526397	0.432502	0.249414	0.103509	0.055858		0.654597	0.606719	0.490735	0.283265	0.131609	0.079417		0.645953	0.618743	0.529819	0.325083	0.140425	0.071018
155.4	0.263927	0.15293	0.078569	0.04286	0.026744	0.017611		0.232572	0.14501	0.091132	0.042884	0.019426	0.007507		0.194525	0.110391	0.064334	0.030682	0.012182	0.011492		0.561823	0.526287	0.432906	0.249307	0.103715	0.056076		0.654862	0.607046	0.491286	0.283685	0.132121	0.079549		0.645727	0.618874	0.529786	0.325392	0.140106	0.0713
155.6	0.263825	0.152695	0.079388	0.043185	0.027099	0.017513		0.232674	0.144954	0.091182	0.042972	0.019313	0.007355		0.195323	0.110825	0.065125	0.03166	0.012937	0.012532		0.561545	0.526855	0.433574	0.249668	0.103978	0.0561		0.654341	0.607117	0.490998	0.283892	0.131947	0.079203		0.645211	0.618584	0.529459	0.325004	0.139917	0.07104
155.8	0.26411	0.152935	0.079649	0.043462	0.02718	0.017944		0.232752	0.144891	0.092113	0.043422	0.019504	0.00759		0.195603	0.111432	0.065494	0.031877	0.013002	0.013033		0.561756	0.527328	0.434323	0.249739	0.104059	0.056029		0.654869	0.607649	0.491529	0.284975	0.132894	0.079813		0.644889	0.618472	0.528967	0.3247	0.140099	0.070658
156	0.263891	0.152825	0.079866	0.04372	0.026873	0.017897		0.232118	0.144543	0.09164	0.043016	0.018811	0.006881		0.196089	0.111235	0.065382	0.031867	0.013253	0.012835		0.561137	0.52747	0.433999	0.250059	0.104157	0.05543		0.655549	0.608099	0.49193	0.285493	0.133403	0.080738		0.645354	0.61879	0.529699	0.324718	0.140567	0.070426
156.2	0.26414	0.153614	0.080528	0.044251	0.027062	0.0187		0.232551	0.145187	0.091665	0.043181	0.018871	0.006956		0.196441	0.111487	0.065402	0.03216	0.013678	0.012651		0.561468	0.527775	0.434505	0.250601	0.104427	0.055976		0.655418	0.608339	0.4921	0.286113	0.133417	0.080904		0.64572	0.61892	0.53008	0.324732	0.140534	0.070931
156.4	0.264932	0.154445	0.080886	0.044629	0.02693	0.019202		0.232645	0.14549	0.092513	0.043819	0.019192	0.007058		0.196832	0.111875	0.065945	0.032394	0.014124	0.012806		0.561612	0.528216	0.434673	0.250954	0.104895	0.056144		0.65595	0.608963	0.4924	0.286898	0.133712	0.081199		0.646437	0.619387	0.530713	0.325087	0.140833	0.071088
156.6	0.265696	0.154952	0.08156	0.045625	0.027713	0.020255		0.232543	0.145815	0.092733	0.043962	0.019347	0.007418		0.19725	0.112371	0.066139	0.032556	0.013897	0.013242		0.561259	0.527765	0.434633	0.251135	0.104416	0.055446		0.656826	0.609022	0.492641	0.287719	0.1343	0.082084		0.646538	0.61909	0.530595	0.324909	0.140746	0.071438
156.8	0.266332	0.155642	0.082453	0.046713	0.028079	0.020799		0.232061	0.14557	0.092989	0.043808	0.019342	0.00745		0.197384	0.112184	0.066125	0.032419	0.014	0.013073		0.561465	0.527805	0.434691	0.251602	0.10447	0.055397		0.657412	0.60915	0.492706	0.287828	0.134463	0.082562		0.646726	0.619901	0.531442	0.32539	0.141567	0.072078
157	0.267075	0.156321	0.082877	0.046804	0.028511	0.021564		0.232798	0.146267	0.093385	0.045075	0.020007	0.007753		0.196862	0.112245	0.066086	0.032537	0.013662	0.013024		0.561653	0.527816	0.434833	0.252404	0.104428	0.055489		0.657914	0.609445	0.493013	0.288397	0.1348	0.082985		0.647251	0.620227	0.532079	0.325559	0.142149	0.071853
157.2	0.267514	0.156523	0.083073	0.047075	0.02843	0.022043		0.232861	0.146362	0.093446	0.044738	0.019818	0.00757		0.196517	0.112261	0.06601	0.032271	0.01306	0.012928		0.561865	0.527995	0.435131	0.253175	0.104536	0.055754		0.658253	0.609433	0.493063	0.288533	0.134759	0.082877		0.647425	0.619974	0.533068	0.325972	0.142423	0.07214
157.4	0.268069	0.156809	0.083191	0.047355	0.028288	0.022184		0.233432	0.146966	0.093956	0.04507	0.020504	0.008494		0.196489	0.112183	0.066409	0.032513	0.013221	0.012551		0.561971	0.528253	0.435038	0.253577	0.104597	0.055714		0.658168	0.608952	0.49322	0.288518	0.135041	0.082954		0.647438	0.620293	0.533455	0.326501	0.14221	0.072128
157.6	0.268899	0.157356	0.083649	0.047816	0.028879	0.023043		0.233927	0.147002	0.093961	0.045044	0.020875	0.008836		0.196464	0.111794	0.066245	0.032434	0.01332	0.012468		0.562269	0.529084	0.435954	0.254333	0.105145	0.056105		0.658375	0.608977	0.493547	0.288062	0.134879	0.083011		0.64747	0.620285	0.533339	0.326915	0.142358	0.071975
157.8	0.269246	0.158097	0.08355	0.048393	0.02968	0.023101		0.234267	0.147375	0.094292	0.045235	0.020961	0.00943		0.196117	0.111291	0.065803	0.032125	0.013576	0.012308		0.562454	0.529128	0.435846	0.254036	0.105116	0.05594		0.658595	0.609212	0.494447	0.288156	0.134931	0.08295		0.647781	0.620164	0.533293	0.327192	0.142731	0.071916
158	0.269237	0.15864	0.083152	0.048259	0.029467	0.023148		0.234731	0.147962	0.094286	0.045424	0.02153	0.009996		0.195705	0.111376	0.065491	0.032095	0.013853	0.012469		0.562595	0.529258	0.435926	0.254146	0.105338	0.056125		0.658012	0.60877	0.494346	0.287876	0.134839	0.082548		0.647759	0.620372	0.533115	0.328291	0.142948	0.072616
158.2	0.269645	0.15867	0.082812	0.048417	0.029137	0.022883		0.234759	0.148538	0.094319	0.045592	0.021779	0.01056		0.195049	0.110824	0.064669	0.031883	0.013427	0.012036		0.562666	0.528872	0.435587	0.254065	0.105671	0.056337		0.657818	0.608703	0.494208	0.287424	0.134669	0.082207		0.647996	0.620269	0.532894	0.32831	0.143077	0.072404
158.4	0.269956	0.158707	0.082579	0.048093	0.029191	0.022647		0.234801	0.148455	0.09378	0.044919	0.021667	0.010618		0.194521	0.110788	0.063968	0.031643	0.01341	0.011967		0.562348	0.528476	0.435362	0.253975	0.105508	0.056236		0.657735	0.609027	0.493956	0.287328	0.134518	0.081788		0.647689	0.620156	0.532769	0.327918	0.143025	0.072427
158.6	0.270215	0.158539	0.082529	0.047966	0.028829	0.022264		0.235477	0.149089	0.094008	0.045247	0.022412	0.011559		0.193684	0.110501	0.0637	0.031514	0.013187	0.01202		0.563075	0.528782	0.435892	0.254353	0.105726	0.056551		0.657301	0.609208	0.494173	0.287148	0.134319	0.081626		0.647812	0.620237	0.532408	0.328051	0.14291	0.072311
158.8	0.269784	0.158697	0.082168	0.047497	0.028509	0.021831		0.235775	0.149186	0.093897	0.045092	0.022281	0.011173		0.192919	0.110011	0.063118	0.03055	0.0125	0.010964		0.5635	0.528875	0.436279	0.255101	0.106194	0.057047		0.656699	0.608483	0.494379	0.28641	0.133652	0.081423		0.647644	0.619831	0.531554	0.328074	0.142245	0.0718
159	0.26959	0.158882	0.081963	0.04738	0.028143	0.021391		0.236161	0.149747	0.094133	0.045484	0.022293	0.012038		0.192627	0.109935	0.062925	0.030549	0.012156	0.010988		0.563393	0.528998	0.436207	0.255089	0.106491	0.056685		0.656749	0.608917	0.494943	0.286597	0.133735	0.081798		0.647506	0.62001	0.531466	0.328451	0.142379	0.071539
159.2	0.269138	0.158518	0.081652	0.047464	0.028295	0.0209		0.23513	0.149017	0.093832	0.044966	0.021539	0.0115		0.193003	0.109808	0.062486	0.030329	0.011766	0.011073		0.563505	0.529009	0.436696	0.255369	0.106474	0.057058		0.656958	0.609193	0.495817	0.286849	0.133761	0.08222		0.647145	0.619812	0.531607	0.328694	0.141643	0.071163
159.4	0.269037	0.158282	0.081025	0.047109	0.027624	0.019937		0.235632	0.149079	0.094025	0.045175	0.021312	0.011923		0.193193	0.109912	0.062438	0.030659	0.011512	0.011005		0.563572	0.529492	0.437155	0.255617	0.107045	0.057479		0.657154	0.609264	0.496295	0.287367	0.133791	0.082157		0.646532	0.619754	0.531636	0.328954	0.14166	0.071176
159.6	0.268837	0.15881	0.081746	0.047225	0.027991	0.020291		0.236566	0.149615	0.094654	0.045777	0.021558	0.011951		0.193371	0.110323	0.062715	0.030902	0.011575	0.011406		0.563691	0.530163	0.437011	0.255619	0.107324	0.057121		0.656955	0.609452	0.496103	0.288006	0.133942	0.082059		0.6463	0.619853	0.531591	0.328878	0.142054	0.071136
159.8	0.269511	0.159922	0.08216	0.047342	0.028768	0.020652		0.236124	0.150029	0.094702	0.045915	0.02152	0.012239		0.193552	0.110084	0.062289	0.030051	0.011034	0.010946		0.564071	0.530245	0.43736	0.256343	0.107722	0.057288		0.656837	0.610117	0.496177	0.288539	0.134401	0.082144		0.646691	0.620508	0.532424	0.329656	0.143141	0.071542
160	0.268898	0.159443	0.082049	0.046959	0.028229	0.020101		0.236226	0.150096	0.094581	0.046012	0.021275	0.012486		0.193826	0.110187	0.062397	0.030416	0.011103	0.010913		0.56437	0.530768	0.437415	0.257396	0.108048	0.057574		0.656685	0.610161	0.496205	0.288868	0.134366	0.082488		0.646775	0.620435	0.532807	0.329853	0.143055	0.071341
160.2	0.268715	0.159447	0.082591	0.046919	0.028041	0.020211		0.236677	0.150446	0.094681	0.04657	0.021369	0.01313		0.194548	0.110621	0.062876	0.031042	0.011631	0.011606		0.564963	0.531046	0.438114	0.258123	0.10826	0.058311		0.656893	0.610888	0.496247	0.289674	0.134589	0.082586		0.646933	0.620687	0.533093	0.330221	0.143416	0.071198
160.4	0.268978	0.159486	0.083326	0.047001	0.028331	0.020503		0.236486	0.150182	0.094543	0.046693	0.021117	0.013031		0.194548	0.110765	0.063083	0.031359	0.011653	0.011652		0.564767	0.530572	0.437645	0.258199	0.107421	0.05793		0.657311	0.61118	0.496383	0.290477	0.135203	0.082599		0.646907	0.620657	0.533033	0.330294	0.143528	0.070911
160.6	0.269109	0.159217	0.083527	0.047407	0.028278	0.020262		0.23679	0.150184	0.09448	0.0468	0.021063	0.013193		0.19414	0.110581	0.062853	0.031587	0.011542	0.011653		0.56509	0.530382	0.43831	0.258539	0.106939	0.057833		0.657709	0.611363	0.496579	0.290682	0.135367	0.082428		0.647161	0.620714	0.532981	0.330715	0.14375	0.071025
160.8	0.268923	0.159283	0.083863	0.047309	0.027859	0.020041		0.236436	0.149362	0.094116	0.046343	0.02067	0.012411		0.194468	0.110458	0.062917	0.032035	0.011618	0.011544		0.565646	0.53048	0.439045	0.259101	0.107365	0.058075		0.657681	0.611958	0.496857	0.290974	0.13535	0.08233		0.647406	0.621148	0.533717	0.331417	0.14464	0.071745
161	0.268815	0.159387	0.083943	0.047394	0.028077	0.020013		0.236679	0.149518	0.093595	0.046988	0.021133	0.012043		0.194934	0.110907	0.063798	0.032517	0.012322	0.012368		0.566335	0.530848	0.439617	0.259927	0.107423	0.058264		0.657803	0.612574	0.497636	0.291679	0.135553	0.082487		0.647879	0.621493	0.534532	0.332008	0.144941	0.072143
161.2	0.269001	0.159102	0.083935	0.047592	0.02817	0.02015		0.236493	0.149315	0.093601	0.046775	0.021386	0.0118		0.19501	0.110308	0.063839	0.0323	0.012128	0.011986		0.56625	0.530252	0.439454	0.259483	0.107666	0.058083		0.657289	0.612657	0.497439	0.291489	0.135144	0.08191		0.647877	0.621629	0.534872	0.332324	0.145088	0.072566
161.4	0.269007	0.158879	0.083528	0.04736	0.028195	0.020273		0.236217	0.149376	0.093369	0.047157	0.021901	0.01178		0.19522	0.110157	0.064354	0.03262	0.012609	0.011916		0.56587	0.529996	0.439528	0.25946	0.107558	0.057884		0.656721	0.613244	0.497803	0.291462	0.135548	0.081765		0.648213	0.621889	0.534671	0.332781	0.144596	0.072353
161.6	0.269334	0.15898	0.083737	0.047662	0.028276	0.020439		0.236197	0.149311	0.093432	0.047432	0.021728	0.011738		0.195356	0.110316	0.06465	0.032686	0.012964	0.01238		0.565167	0.529438	0.439374	0.258943	0.107649	0.057655		0.656207	0.614056	0.498014	0.291059	0.135024	0.081251		0.648279	0.621896	0.534467	0.333105	0.144988	0.072378
161.8	0.269195	0.15889	0.083398	0.047353	0.02774	0.019903		0.235454	0.149494	0.093147	0.047463	0.02175	0.011196		0.19549	0.110225	0.064929	0.032815	0.013757	0.012717		0.565359	0.529085	0.439512	0.258553	0.107879	0.057361		0.655561	0.61461	0.498085	0.290852	0.134848	0.080641		0.64803	0.621671	0.534529	0.332841	0.145011	0.07247
162	0.268723	0.158833	0.08286	0.046765	0.027281	0.019454		0.234903	0.149409	0.092923	0.046928	0.021707	0.011106		0.195169	0.110103	0.065271	0.032833	0.014089	0.012548		0.565248	0.528747	0.439335	0.258817	0.107564	0.056952		0.65578	0.61508	0.498071	0.290763	0.134692	0.080861		0.648147	0.62191	0.534745	0.333361	0.145424	0.072882
162.2	0.268685	0.158582	0.082664	0.046703	0.026666	0.018964		0.235024	0.149574	0.093067	0.047085	0.022055	0.010788		0.194645	0.109307	0.065575	0.03214	0.013796	0.012158		0.565173	0.52893	0.439057	0.259036	0.108104	0.057091		0.656096	0.615597	0.498043	0.290755	0.135014	0.081116		0.648295	0.621963	0.534823	0.333319	0.145679	0.073089
162.4	0.268671	0.158642	0.082721	0.046435	0.026588	0.01901		0.234359	0.149047	0.092504	0.046022	0.021486	0.010105		0.194478	0.109179	0.065646	0.031577	0.013955	0.011923		0.564946	0.528535	0.439016	0.25898	0.107681	0.057148		0.656601	0.615956	0.498566	0.291275	0.135184	0.081322		0.647937	0.621605	0.534578	0.332883	0.14547	0.073089
162.6	0.268899	0.1587	0.082629	0.046408	0.026636	0.018968		0.234263	0.148737	0.09225	0.045465	0.021171	0.009896		0.194239	0.108689	0.065928	0.031748	0.013714	0.011851		0.565134	0.528052	0.439605	0.25939	0.108247	0.057044		0.656788	0.61608	0.499252	0.290933	0.135648	0.081797		0.64797	0.621606	0.534391	0.333737	0.144904	0.072961
162.8	0.268044	0.158028	0.081146	0.045569	0.026266	0.018022		0.234147	0.148459	0.092416	0.045213	0.021021	0.009625		0.19381	0.108443	0.065476	0.031002	0.013089	0.010899		0.564898	0.528016	0.439629	0.259478	0.108453	0.056879		0.656826	0.615588	0.499578	0.2909	0.135655	0.081942		0.648057	0.621768	0.534784	0.334062	0.145095	0.072828
163	0.268515	0.15819	0.081102	0.04582	0.026373	0.018217		0.233836	0.148651	0.092665	0.044749	0.020903	0.009765		0.194304	0.108661	0.065862	0.031241	0.012647	0.011366		0.564649	0.52832	0.439347	0.25951	0.10894	0.056814		0.657676	0.616366	0.500525	0.291836	0.136131	0.082914		0.648083	0.622013	0.536115	0.334893	0.145678	0.072987
163.2	0.268675	0.158455	0.080972	0.045809	0.02638	0.018401		0.233119	0.148077	0.0923	0.044138	0.020394	0.008692		0.195092	0.109249	0.066149	0.03119	0.012653	0.011603		0.564352	0.528833	0.439634	0.259541	0.109445	0.057033		0.658111	0.615694	0.500813	0.29171	0.136281	0.083006		0.648299	0.622366	0.536921	0.335367	0.145977	0.073319
163.4	0.269191	0.158895	0.081173	0.045693	0.026808	0.018803		0.233462	0.147788	0.0922	0.044221	0.020033	0.008674		0.194847	0.109217	0.06641	0.030954	0.012382	0.011347		0.563918	0.529347	0.439671	0.25967	0.109812	0.056941		0.658931	0.616183	0.500583	0.292338	0.136452	0.083398		0.647601	0.622478	0.536895	0.335804	0.146221	0.073341
163.6	0.26937	0.159367	0.08225	0.046214	0.028003	0.019302		0.234196	0.148514	0.092586	0.044806	0.020393	0.008489		0.195172	0.109745	0.066491	0.030828	0.01286	0.011523		0.564415	0.530127	0.440115	0.260231	0.110724	0.057326		0.659822	0.616782	0.500865	0.293218	0.13715	0.083621		0.647734	0.622894	0.537081	0.335986	0.1463	0.073416
163.8	0.26949	0.159176	0.082081	0.045817	0.027756	0.019084		0.233673	0.148531	0.092393	0.044396	0.02003	0.008762		0.195287	0.109726	0.066116	0.030457	0.013094	0.011508		0.564915	0.530643	0.440951	0.261351	0.110937	0.057669		0.659783	0.61654	0.500723	0.293344	0.136874	0.083487		0.647625	0.622366	0.537455	0.336335	0.146055	0.07307
164	0.269209	0.159337	0.08217	0.045614	0.027861	0.019531		0.233966	0.148286	0.092732	0.044196	0.019894	0.009043		0.195418	0.110181	0.066291	0.030853	0.013291	0.011711		0.564662	0.531218	0.440856	0.261627	0.110583	0.057386		0.660322	0.616379	0.500664	0.294085	0.137441	0.083871		0.647533	0.621769	0.537376	0.336058	0.145656	0.072652
164.2	0.269874	0.160053	0.082935	0.046232	0.028503	0.020226		0.233989	0.148263	0.092291	0.044612	0.01921	0.008497		0.195996	0.110197	0.066316	0.031114	0.013996	0.012549		0.564913	0.531503	0.440939	0.261684	0.110683	0.057514		0.660806	0.61687	0.501038	0.295024	0.137701	0.084208		0.647412	0.622055	0.537751	0.336231	0.145694	0.072538
164.4	0.270408	0.160636	0.083099	0.046698	0.029139	0.020304		0.234613	0.148564	0.092812	0.044948	0.019403	0.008662		0.195683	0.109995	0.065753	0.031092	0.014121	0.012448		0.56524	0.532076	0.441294	0.262343	0.110474	0.057547		0.661149	0.616844	0.502048	0.295646	0.137976	0.084179		0.647335	0.621725	0.537474	0.335963	0.145223	0.072594
164.6	0.271002	0.161121	0.083183	0.047138	0.029324	0.0199		0.234999	0.148902	0.093085	0.045149	0.019578	0.008917		0.195779	0.10972	0.065718	0.031137	0.013853	0.012488		0.565923	0.532865	0.442104	0.262916	0.110839	0.057816		0.661265	0.616855	0.502092	0.295792	0.137431	0.084499		0.648386	0.622254	0.538252	0.336464	0.145074	0.073067
164.8	0.271364	0.161563	0.084129	0.047767	0.030035	0.020739		0.233976	0.148049	0.092686	0.044834	0.019449	0.008435		0.196558	0.110397	0.066109	0.031813	0.014026	0.013095		0.565839	0.532697	0.441906	0.263169	0.110463	0.057149		0.660942	0.617163	0.502437	0.296247	0.137153	0.084564		0.648247	0.622525	0.538466	0.336933	0.145368	0.073343
165	0.271179	0.161756	0.084301	0.048068	0.030408	0.020976		0.233893	0.148238	0.092667	0.04538	0.019853	0.008466		0.196612	0.110809	0.066526	0.032163	0.014544	0.013421		0.566389	0.533101	0.442363	0.263351	0.110351	0.057299		0.660997	0.617656	0.503033	0.296629	0.137129	0.084744		0.648581	0.623098	0.538956	0.337296	0.14572	0.073735
165.2	0.271395	0.162153	0.084557	0.047863	0.030411	0.021211		0.233742	0.14827	0.092743	0.045266	0.01962	0.00856		0.19651	0.110858	0.066225	0.032279	0.013878	0.013162		0.566219	0.53307	0.44271	0.263134	0.110627	0.057856		0.660823	0.618376	0.502573	0.296912	0.137405	0.084732		0.648668	0.623185	0.538778	0.336885	0.145598	0.073401
165.4	0.271465	0.162096	0.08464	0.047908	0.030444	0.020717		0.233501	0.148444	0.0925	0.045713	0.019465	0.008451		0.196592	0.111429	0.066269	0.032831	0.014026	0.013478		0.566073	0.532905	0.442651	0.263244	0.109566	0.057718		0.660401	0.618416	0.502614	0.296956	0.137604	0.084591		0.648999	0.623171	0.53896	0.336936	0.14567	0.07342
165.6	0.271618	0.162406	0.085005	0.047969	0.030499	0.020474		0.23324	0.148586	0.092951	0.046393	0.019704	0.008999		0.196713	0.112234	0.066509	0.032972	0.014323	0.014198		0.566399	0.53301	0.442876	0.263636	0.109847	0.057819		0.660082	0.61888	0.502939	0.297173	0.13792	0.084631		0.648905	0.623094	0.53849	0.336896	0.146127	0.073946
165.8	0.271268	0.162488	0.084882	0.047623	0.030403	0.020384		0.233856	0.149188	0.093218	0.047209	0.020525	0.009463		0.196145	0.112087	0.066469	0.033126	0.014669	0.014489		0.567396	0.533713	0.443642	0.26422	0.110004	0.058394		0.660082	0.619029	0.503663	0.297636	0.138455	0.085116		0.649087	0.622959	0.53864	0.336947	0.146352	0.074296
166	0.270838	0.16235	0.084706	0.047517	0.03023	0.019778		0.234184	0.149358	0.093632	0.04725	0.020846	0.00953		0.195008	0.111527	0.065746	0.032065	0.013606	0.014108		0.567251	0.533316	0.443498	0.264413	0.109516	0.058374		0.660164	0.618878	0.504122	0.297827	0.138673	0.085588		0.648907	0.622847	0.538724	0.337219	0.146609	0.074141
166.2	0.271244	0.162037	0.08462	0.047277	0.029393	0.019346		0.23481	0.14943	0.093843	0.047595	0.021082	0.009334		0.194574	0.111258	0.065554	0.032127	0.013891	0.014497		0.567366	0.533194	0.443967	0.264501	0.109938	0.0588		0.659511	0.618466	0.5041	0.298036	0.13895	0.085524		0.648945	0.623088	0.538759	0.337694	0.147027	0.074138
166.4	0.271207	0.161781	0.084706	0.047305	0.029409	0.019243		0.234582	0.148828	0.093248	0.046565	0.020419	0.008622		0.194169	0.111571	0.064891	0.032208	0.013405	0.014526		0.567279	0.53251	0.44404	0.264825	0.109462	0.058727		0.659471	0.618216	0.504496	0.29831	0.139388	0.085305		0.64903	0.623206	0.538592	0.337904	0.14714	0.074454
166.6	0.271256	0.160806	0.083677	0.046725	0.028734	0.018523		0.23514	0.149127	0.093143	0.046712	0.020424	0.008776		0.193806	0.111443	0.064412	0.032646	0.012543	0.014365		0.566838	0.532253	0.444161	0.265354	0.110052	0.058754		0.659012	0.61801	0.50452	0.298624	0.13998	0.085186		0.649232	0.62356	0.539257	0.339024	0.147727	0.074828
166.8	0.271333	0.160513	0.082985	0.046453	0.028402	0.018163		0.236135	0.150117	0.094128	0.047404	0.021547	0.009701		0.193598	0.111587	0.064033	0.032417	0.011925	0.013964		0.566745	0.532124	0.444034	0.265135	0.110332	0.05898		0.658766	0.617648	0.504432	0.299308	0.139884	0.084547		0.649429	0.624059	0.539767	0.339313	0.148514	0.075087
167	0.272376	0.160698	0.083455	0.046752	0.027893	0.018594		0.236307	0.15004	0.093998	0.047569	0.021152	0.00965		0.193814	0.111695	0.064045	0.032397	0.01186	0.014185		0.566604	0.532254	0.444433	0.265552	0.110577	0.059637		0.65897	0.618032	0.504976	0.299682	0.14011	0.084482		0.649447	0.624127	0.54034	0.339656	0.149324	0.075453
167.2	0.272216	0.160371	0.08272	0.046439	0.027328	0.018421		0.236238	0.149442	0.093712	0.04747	0.020952	0.009123		0.193561	0.111378	0.063814	0.031921	0.011578	0.014079		0.566045	0.531723	0.444615	0.265469	0.110537	0.059071		0.659303	0.617769	0.50481	0.299404	0.140285	0.084245		0.649228	0.624483	0.539972	0.340134	0.149279	0.075619
167.4	0.272295	0.160098	0.082403	0.04598	0.027101	0.018348		0.236626	0.149452	0.093539	0.047234	0.020907	0.009128		0.193258	0.110943	0.063951	0.031555	0.011733	0.013428		0.565771	0.53163	0.444546	0.26582	0.110888	0.059263		0.659073	0.618333	0.504535	0.299885	0.140047	0.083605		0.648983	0.624525	0.540014	0.340565	0.149479	0.076078
167.6	0.272392	0.159602	0.082403	0.046109	0.026908	0.017893		0.237306	0.150144	0.094188	0.047534	0.021416	0.009509		0.193587	0.110809	0.063808	0.031761	0.011869	0.013306		0.56601	0.531267	0.444625	0.266037	0.111507	0.05953		0.658869	0.617786	0.504918	0.299767	0.140158	0.082952		0.649224	0.624403	0.540489	0.34082	0.14927	0.076223
167.8	0.272267	0.15964	0.081782	0.045865	0.026342	0.018235		0.237761	0.150266	0.094931	0.04767	0.021928	0.010197		0.19399	0.110257	0.06366	0.031819	0.012383	0.013343		0.565196	0.53054	0.444287	0.265894	0.11098	0.058979		0.65839	0.617345	0.504835	0.299505	0.139881	0.082343		0.649287	0.624019	0.540742	0.341289	0.149452	0.076741
168	0.272343	0.159995	0.081803	0.04572	0.026339	0.018552		0.238389	0.150633	0.095498	0.047875	0.022008	0.010316		0.193874	0.109319	0.063441	0.031481	0.011895	0.013053		0.564785	0.530543	0.444153	0.265673	0.111304	0.05868		0.65903	0.617827	0.505258	0.299903	0.140372	0.082754		0.649512	0.62425	0.540569	0.341492	0.149896	0.076894
168.2	0.273056	0.160727	0.082631	0.046268	0.026528	0.018791		0.239138	0.15155	0.096166	0.048442	0.022464	0.010444		0.193836	0.108673	0.063202	0.031125	0.01189	0.012447		0.565019	0.530741	0.444585	0.265556	0.111274	0.058837		0.659201	0.618316	0.505856	0.299587	0.140102	0.082834		0.649188	0.624007	0.540517	0.341523	0.149729	0.076409
168.4	0.272628	0.160462	0.082712	0.045736	0.026409	0.018256		0.239251	0.152347	0.096872	0.048462	0.022567	0.010876		0.193392	0.108199	0.062843	0.030447	0.011319	0.011764		0.564718	0.530951	0.444715	0.26548	0.111126	0.058464		0.659196	0.61849	0.506258	0.299397	0.13977	0.082643		0.649949	0.623982	0.540569	0.341981	0.149674	0.07661
168.6	0.272768	0.160473	0.083034	0.046045	0.026425	0.018628		0.238816	0.151872	0.096533	0.047526	0.022202	0.010661		0.192878	0.107912	0.062957	0.02983	0.010462	0.010952		0.564711	0.531028	0.444648	0.264928	0.111189	0.058433		0.659173	0.618527	0.506203	0.298957	0.13924	0.082779		0.650273	0.62408	0.540803	0.342545	0.149524	0.076704
168.8	0.272338	0.160505	0.083283	0.046233	0.026074	0.019085		0.23854	0.151826	0.096608	0.047375	0.021909	0.010836		0.192674	0.108147	0.063071	0.029829	0.010437	0.010478		0.564614	0.53091	0.444579	0.264552	0.111238	0.058302		0.659263	0.618977	0.506693	0.298876	0.139488	0.082804		0.649891	0.62378	0.540392	0.34269	0.149883	0.076453
169	0.271584	0.16059	0.082876	0.045757	0.026032	0.018848		0.238483	0.151627	0.096281	0.047106	0.021424	0.010978		0.193038	0.108115	0.063239	0.029916	0.01038	0.010358		0.564326	0.531291	0.444773	0.264398	0.111241	0.058469		0.659448	0.618935	0.506352	0.298672	0.139428	0.083241		0.649922	0.623658	0.540735	0.342317	0.149655	0.076446
169.2	0.271824	0.161128	0.083049	0.045612	0.025953	0.018794		0.238172	0.151585	0.096056	0.046899	0.02106	0.011061		0.193054	0.108205	0.06324	0.029654	0.010173	0.010393		0.564453	0.531809	0.445294	0.264738	0.111649	0.058583		0.659594	0.619518	0.506682	0.299321	0.140081	0.0841		0.650115	0.62374	0.541006	0.342531	0.14973	0.076195
169.4	0.271804	0.161436	0.083377	0.04542	0.026363	0.018564		0.237984	0.151674	0.09612	0.047304	0.020967	0.010836		0.193055	0.109001	0.063314	0.029484	0.010239	0.010712		0.564057	0.531936	0.445055	0.264891	0.111341	0.057988		0.659724	0.619727	0.507117	0.29947	0.140448	0.08488		0.649797	0.623791	0.541419	0.343029	0.149679	0.076316
169.6	0.271896	0.161517	0.083666	0.045615	0.026748	0.018363		0.237634	0.151469	0.096103	0.047197	0.021068	0.01072		0.193191	0.109393	0.063921	0.029515	0.010678	0.011307		0.564635	0.532588	0.445806	0.266116	0.112316	0.058361		0.659442	0.619878	0.507641	0.300017	0.140936	0.085539		0.649583	0.624179	0.541514	0.343295	0.149822	0.076435
169.8	0.272077	0.16175	0.083832	0.045835	0.02695	0.01863		0.238025	0.151908	0.096175	0.047286	0.021476	0.010864		0.193037	0.109405	0.064429	0.029419	0.01097	0.011764		0.56459	0.53273	0.446252	0.266361	0.112165	0.05832		0.659142	0.619466	0.507721	0.300101	0.140785	0.085893		0.6489	0.624007	0.541877	0.34363	0.149747	0.075973
170	0.272455	0.161677	0.084005	0.046369	0.026795	0.018334		0.237341	0.151947	0.095639	0.046585	0.021313	0.010141		0.193042	0.109532	0.064588	0.028776	0.010966	0.011843		0.564294	0.533027	0.446364	0.266543	0.112137	0.057948		0.659142	0.619341	0.50724	0.300286	0.140619	0.085973		0.648895	0.624325	0.542402	0.344184	0.150024	0.07554
170.2	0.272976	0.161753	0.084358	0.046623	0.026696	0.01839		0.237545	0.151481	0.095518	0.046342	0.021422	0.009856		0.193787	0.110118	0.065216	0.029427	0.011824	0.012324		0.563884	0.533034	0.446248	0.2664	0.111672	0.057425		0.659014	0.619658	0.507097	0.300803	0.140895	0.086065		0.648777	0.624926	0.543131	0.344568	0.15042	0.07578
170.4	0.27399	0.162253	0.085238	0.047298	0.027806	0.018747		0.236659	0.150763	0.094723	0.045615	0.020814	0.009029		0.194203	0.110752	0.065619	0.029823	0.011699	0.01244		0.563937	0.533214	0.446155	0.267198	0.11133	0.057285		0.658934	0.619637	0.506652	0.300965	0.141221	0.08559		0.648778	0.625187	0.543705	0.344918	0.150847	0.076182
170.6	0.27458	0.162107	0.085141	0.047566	0.027933	0.018673		0.236609	0.151072	0.09486	0.046186	0.021224	0.00936		0.194065	0.111076	0.065933	0.030008	0.01151	0.012288		0.563972	0.53309	0.445952	0.267531	0.111408	0.057232		0.659109	0.619996	0.506677	0.30122	0.141649	0.085357		0.648864	0.62543	0.544743	0.345219	0.150924	0.075816
170.8	0.275561	0.162613	0.085631	0.048753	0.028217	0.019306		0.236552	0.150909	0.095294	0.046535	0.021414	0.009472		0.194129	0.111747	0.066596	0.030566	0.0111	0.012734		0.56416	0.532646	0.445868	0.267268	0.111253	0.056954		0.659101	0.619857	0.506423	0.301225	0.14114	0.084409		0.648435	0.625377	0.544647	0.345184	0.150661	0.0754
171	0.275988	0.162777	0.085516	0.049167	0.028119	0.019602		0.236217	0.149969	0.095018	0.046741	0.020977	0.009147		0.194253	0.11188	0.066778	0.030645	0.011537	0.013235		0.564253	0.53266	0.446246	0.26774	0.111346	0.057178		0.659254	0.619827	0.505987	0.301182	0.141349	0.084211		0.648177	0.624984	0.545101	0.345511	0.150875	0.075466
171.2	0.275771	0.163205	0.085367	0.049125	0.028517	0.019989		0.236405	0.149996	0.09524	0.046794	0.021348	0.009617		0.194258	0.111696	0.066913	0.0311	0.011199	0.012769		0.564332	0.532358	0.446132	0.267639	0.111533	0.056838		0.659888	0.62008	0.506156	0.301529	0.142089	0.084243		0.647849	0.625376	0.54527	0.346021	0.150805	0.075474
171.4	0.276233	0.163137	0.085501	0.0488	0.027924	0.019933		0.236723	0.150183	0.095537	0.046576	0.021226	0.009724		0.194703	0.111328	0.066749	0.031772	0.01163	0.012209		0.564176	0.531896	0.446125	0.268019	0.111568	0.056901		0.659813	0.620588	0.506325	0.302271	0.14247	0.083821		0.647887	0.62518	0.545695	0.345934	0.150949	0.075678
171.6	0.276334	0.162914	0.085516	0.048748	0.027853	0.019855		0.237282	0.150384	0.096108	0.047173	0.021572	0.010021		0.194572	0.110618	0.066597	0.031752	0.011153	0.012129		0.564279	0.53141	0.446334	0.268425	0.111556	0.05679		0.660188	0.62026	0.506438	0.302496	0.142696	0.083488		0.648032	0.625319	0.545695	0.346476	0.151065	0.075522
171.8	0.275778	0.162895	0.085315	0.04818	0.027304	0.020011		0.237546	0.150175	0.096395	0.047517	0.022006	0.010014		0.194899	0.110161	0.066236	0.031785	0.010981	0.011873		0.563912	0.531281	0.446489	0.268506	0.111519	0.056414		0.660285	0.620398	0.506566	0.302965	0.142606	0.083725		0.648465	0.625439	0.545713	0.346738	0.151674	0.075765
172	0.275953	0.163051	0.085856	0.04787	0.027062	0.020283		0.237861	0.150514	0.096611	0.047222	0.021936	0.010093		0.194245	0.109209	0.065525	0.031043	0.009566	0.01129		0.564338	0.531527	0.446709	0.268725	0.111152	0.05678		0.66109	0.620898	0.507332	0.303402	0.14291	0.083877		0.648795	0.625506	0.545713	0.346834	0.15197	0.075482
172.2	0.276275	0.163574	0.086363	0.048009	0.027356	0.020746		0.238413	0.151092	0.097233	0.047417	0.022333	0.010453		0.193941	0.109264	0.065265	0.031008	0.009363	0.010705		0.564359	0.531238	0.44682	0.268631	0.110988	0.056832		0.660856	0.621191	0.507345	0.303704	0.142848	0.083494		0.648988	0.625391	0.545607	0.347245	0.151918	0.075631
172.4	0.275879	0.163304	0.085819	0.047351	0.027017	0.020466		0.238304	0.150836	0.097632	0.047411	0.022057	0.010536		0.193935	0.108864	0.064788	0.031065	0.009231	0.011143		0.564338	0.531381	0.446958	0.268829	0.11165	0.057218		0.660729	0.621108	0.507381	0.304503	0.142769	0.083445		0.649706	0.625636	0.545329	0.347583	0.151952	0.076321
172.6	0.275803	0.163787	0.085408	0.047718	0.026929	0.020566		0.238447	0.150322	0.097488	0.04696	0.021646	0.010605		0.193798	0.108519	0.064366	0.031087	0.008985	0.010628		0.564494	0.531233	0.446844	0.268894	0.111727	0.057338		0.66085	0.621303	0.508126	0.305002	0.142994	0.083792		0.650028	0.625475	0.544957	0.347416	0.152191	0.076697
172.8	0.274918	0.163666	0.085212	0.047428	0.026293	0.020305		0.238521	0.150527	0.097468	0.04767	0.021849	0.011287		0.194324	0.108752	0.064445	0.031726	0.009724	0.010758		0.56481	0.531872	0.447383	0.269834	0.112411	0.057802		0.660446	0.620923	0.507915	0.305234	0.143165	0.083767		0.650133	0.625407	0.544727	0.347313	0.152015	0.076739
173	0.274494	0.163583	0.084857	0.046894	0.026305	0.020025		0.238288	0.149697	0.096918	0.047281	0.021687	0.011186		0.194968	0.108763	0.06446	0.032123	0.009928	0.011319		0.565159	0.532773	0.447717	0.270946	0.11301	0.05822		0.660559	0.620638	0.508257	0.305892	0.143021	0.084222		0.650154	0.625448	0.544992	0.34713	0.151839	0.076883
173.2	0.274322	0.163843	0.085015	0.046906	0.026472	0.020096		0.238385	0.149805	0.097054	0.047108	0.021698	0.010945		0.194818	0.108846	0.063979	0.031887	0.010206	0.011507		0.565639	0.533447	0.448306	0.271826	0.113726	0.058448		0.660902	0.620955	0.509524	0.306626	0.143656	0.084809		0.650469	0.626007	0.545691	0.347628	0.15256	0.077449
173.4	0.274208	0.163748	0.085176	0.046877	0.026952	0.019892		0.238329	0.149556	0.096744	0.047138	0.021173	0.01069		0.195048	0.10926	0.064118	0.032044	0.010686	0.011879		0.5656	0.533496	0.447782	0.272392	0.114078	0.058294		0.660991	0.620481	0.509665	0.306572	0.143389	0.084921		0.64963	0.626119	0.545729	0.347511	0.152087	0.07756
173.6	0.274575	0.163836	0.085171	0.047461	0.027191	0.020002		0.238325	0.150044	0.096542	0.047034	0.021886	0.010943		0.195584	0.109504	0.064696	0.032703	0.011413	0.01212		0.566351	0.533844	0.448392	0.273268	0.114601	0.05867		0.660383	0.619959	0.509801	0.306734	0.143254	0.085121		0.649145	0.62578	0.545746	0.347321	0.152253	0.077533
173.8	0.274562	0.164005	0.085253	0.047664	0.027169	0.020193		0.238404	0.15056	0.096506	0.047228	0.022612	0.011234		0.196411	0.109933	0.065192	0.032668	0.012376	0.012506		0.565886	0.533853	0.448654	0.273304	0.114417	0.058242		0.660411	0.619751	0.510371	0.306615	0.142964	0.085101		0.649043	0.625666	0.545818	0.347402	0.152525	0.076856
174	0.274694	0.164226	0.085899	0.048145	0.02772	0.020625		0.23824	0.150547	0.096316	0.047165	0.023049	0.011119		0.196927	0.110173	0.065569	0.032747	0.013327	0.012703		0.566064	0.534634	0.448814	0.27343	0.114771	0.058499		0.660656	0.619869	0.510777	0.306625	0.142467	0.084987		0.648968	0.625933	0.54592	0.347443	0.152355	0.076617
174.2	0.275354	0.164721	0.087032	0.048586	0.028293	0.020786		0.238132	0.150359	0.096017	0.047242	0.023144	0.011218		0.197044	0.110116	0.064992	0.032852	0.013742	0.012235		0.566141	0.534515	0.448736	0.273807	0.114263	0.058454		0.66037	0.619937	0.511482	0.306146	0.142597	0.084925		0.648431	0.625781	0.545942	0.346802	0.151875	0.076601
174.4	0.275837	0.165277	0.087571	0.049503	0.029067	0.021034		0.237397	0.150172	0.095549	0.046834	0.022966	0.010772		0.196822	0.110175	0.065405	0.032703	0.013758	0.012095		0.566432	0.535077	0.449145	0.274047	0.114351	0.058412		0.659693	0.619276	0.511282	0.305176	0.141909	0.0844		0.648602	0.626137	0.545956	0.347177	0.152248	0.07657
174.6	0.275997	0.165126	0.087135	0.049727	0.028635	0.021057		0.237639	0.150652	0.095651	0.047546	0.023315	0.011154		0.196228	0.110096	0.065164	0.032396	0.013117	0.011861		0.566765	0.535404	0.449439	0.274189	0.11469	0.058616		0.660422	0.619801	0.512332	0.305552	0.142711	0.084994		0.648267	0.62606	0.545637	0.346847	0.151549	0.07578
174.8	0.276759	0.165324	0.087897	0.050163	0.029161	0.021334		0.238231	0.151162	0.095853	0.047957	0.023389	0.01151		0.196054	0.110256	0.06559	0.032593	0.013135	0.012179		0.566798	0.535615	0.449902	0.273907	0.114761	0.058496		0.660834	0.619822	0.512619	0.306169	0.142987	0.085106		0.647567	0.625653	0.545402	0.347064	0.151601	0.075669
175	0.277071	0.165872	0.088165	0.049523	0.029387	0.021446		0.238753	0.15158	0.096025	0.04816	0.023212	0.012032		0.195575	0.110124	0.06508	0.031915	0.013248	0.011825		0.566672	0.536131	0.450495	0.273892	0.114976	0.058893		0.661372	0.620412	0.513091	0.306711	0.1438	0.085569		0.647928	0.625554	0.545814	0.347171	0.151863	0.075943
175.2	0.277596	0.166501	0.088901	0.049484	0.029504	0.021821		0.239003	0.15217	0.096048	0.047805	0.023155	0.012032		0.19568	0.110385	0.065063	0.032227	0.013406	0.011615		0.566851	0.536306	0.450795	0.274036	0.114917	0.059529		0.661879	0.621012	0.513961	0.307163	0.144649	0.08606		0.648055	0.625471	0.54545	0.347348	0.151675	0.075633
175.4	0.277718	0.165838	0.08873	0.048977	0.029116	0.02136		0.239442	0.152326	0.09591	0.047544	0.023083	0.01145		0.195514	0.109725	0.064257	0.031736	0.013128	0.011717		0.566855	0.536082	0.451517	0.274672	0.114733	0.060005		0.661953	0.621338	0.513951	0.307664	0.144876	0.08559		0.648307	0.625923	0.545659	0.347924	0.151903	0.076232
175.6	0.277923	0.165818	0.088973	0.048865	0.029029	0.021791		0.239882	0.152876	0.09574	0.047669	0.023089	0.011264		0.194828	0.109882	0.064179	0.031175	0.012509	0.01159		0.566922	0.536539	0.45205	0.274897	0.115128	0.060585		0.662211	0.621857	0.514931	0.307982	0.144969	0.085539		0.648148	0.626128	0.545602	0.348259	0.152351	0.076256
175.8	0.27805	0.165735	0.08897	0.048723	0.029022	0.021989		0.240163	0.153119	0.095727	0.047644	0.022737	0.011456		0.195288	0.110411	0.064694	0.031646	0.012682	0.011989		0.567052	0.536791	0.452008	0.274717	0.114902	0.060977		0.66228	0.622491	0.515315	0.308755	0.145304	0.085863		0.648826	0.62618	0.545851	0.348854	0.152826	0.076727
176	0.2783	0.166059	0.088907	0.0487	0.028858	0.022095		0.240926	0.153781	0.096219	0.047767	0.022618	0.011738		0.194825	0.110545	0.064708	0.031639	0.01279	0.012529		0.566761	0.53638	0.451923	0.274585	0.114216	0.0612		0.662865	0.62311	0.515519	0.30916	0.145846	0.086012		0.649154	0.626162	0.545772	0.349757	0.15283	0.077062
176.2	0.279006	0.166294	0.088946	0.049002	0.029244	0.021975		0.241569	0.154047	0.096603	0.048174	0.02228	0.011842		0.194307	0.110662	0.064436	0.031389	0.012521	0.012365		0.566596	0.536487	0.45249	0.274875	0.114992	0.06146		0.663047	0.623549	0.515265	0.3098	0.146116	0.085749		0.649422	0.626451	0.545862	0.350947	0.153115	0.078045
176.4	0.279158	0.166358	0.088693	0.049005	0.028917	0.021257		0.241537	0.153851	0.096791	0.048072	0.022128	0.011973		0.193717	0.110506	0.064086	0.030891	0.01244	0.012155		0.566249	0.536122	0.452926	0.274875	0.11483	0.061507		0.663282	0.623359	0.514957	0.30983	0.146474	0.085914		0.649785	0.626521	0.546201	0.35176	0.154107	0.078944
176.6	0.278929	0.166428	0.088439	0.049138	0.028911	0.020939		0.241567	0.153703	0.096609	0.048046	0.021517	0.012067		0.193216	0.110374	0.064051	0.030435	0.012461	0.011559		0.565874	0.535639	0.452476	0.274427	0.114194	0.061142		0.663148	0.623673	0.514997	0.310245	0.146828	0.086144		0.649812	0.62658	0.546549	0.352512	0.154565	0.079382
176.8	0.278572	0.166423	0.088379	0.048846	0.028494	0.021106		0.241731	0.153403	0.096684	0.048197	0.021656	0.01202		0.193261	0.110437	0.064444	0.030732	0.012994	0.011598		0.566316	0.535964	0.45273	0.274782	0.114929	0.061571		0.663183	0.623517	0.514739	0.3106	0.147074	0.086106		0.649363	0.626248	0.546821	0.352616	0.15453	0.079326
177	0.278728	0.166795	0.088377	0.049094	0.028577	0.021039		0.241808	0.15335	0.097057	0.048337	0.021443	0.012283		0.192591	0.109941	0.064257	0.030621	0.012525	0.011418		0.566416	0.535968	0.452221	0.274727	0.115082	0.061612		0.663809	0.623849	0.515453	0.31128	0.147466	0.086657		0.649878	0.62638	0.547693	0.353038	0.155453	0.08031
177.2	0.278987	0.167268	0.088652	0.049579	0.029012	0.021203		0.241979	0.153337	0.097026	0.048406	0.021124	0.012355		0.191731	0.109597	0.063913	0.030477	0.012266	0.01108		0.56636	0.535797	0.451745	0.274751	0.115325	0.061342		0.663789	0.624116	0.515728	0.311154	0.147785	0.086809		0.64975	0.626271	0.54828	0.353639	0.156245	0.080692
177.4	0.279061	0.167318	0.088689	0.0497	0.028606	0.020782		0.241834	0.153314	0.096878	0.048628	0.021324	0.012551		0.1913	0.109672	0.0641	0.030512	0.011972	0.01102		0.566381	0.535576	0.451342	0.274985	0.11574	0.060902		0.663683	0.623987	0.515733	0.311392	0.147613	0.087242		0.649298	0.626235	0.547918	0.353792	0.155846	0.080375
177.6	0.278897	0.167694	0.088358	0.049836	0.028067	0.020555		0.241835	0.153685	0.096737	0.048618	0.022042	0.012708		0.191378	0.109857	0.063999	0.030546	0.012171	0.010873		0.566395	0.535518	0.451494	0.275422	0.115591	0.06084		0.663465	0.624062	0.51585	0.311553	0.147729	0.087582		0.648964	0.625852	0.547953	0.353678	0.155883	0.080096
177.8	0.277997	0.167407	0.088387	0.049796	0.02744	0.02005		0.241395	0.15332	0.096509	0.049013	0.021849	0.01255		0.191783	0.109639	0.063991	0.030345	0.012562	0.010903		0.566194	0.535423	0.451408	0.275712	0.115891	0.060869		0.663321	0.623646	0.515678	0.311395	0.147266	0.087231		0.649392	0.626155	0.548366	0.354351	0.156067	0.079874
178	0.277752	0.167613	0.088415	0.050051	0.027097	0.020002		0.24082	0.15318	0.09631	0.048726	0.02194	0.012653		0.191504	0.109292	0.063728	0.030171	0.012332	0.010557		0.566351	0.535356	0.451226	0.275741	0.116211	0.06059		0.663087	0.623849	0.515541	0.311377	0.146612	0.087414		0.648346	0.625863	0.547615	0.353718	0.155172	0.079368
178.2	0.278009	0.167847	0.088947	0.050724	0.027122	0.019849		0.240281	0.152991	0.095752	0.04845	0.022042	0.01245		0.191872	0.109541	0.063287	0.030395	0.012446	0.010204		0.566825	0.535358	0.451581	0.27641	0.116174	0.060225		0.662778	0.623922	0.515964	0.311325	0.146609	0.087446		0.648358	0.626124	0.547436	0.35359	0.155329	0.079268
178.4	0.277653	0.167821	0.089009	0.050903	0.027311	0.019746		0.239612	0.152427	0.095414	0.04788	0.021659	0.011904		0.192405	0.109848	0.064001	0.030817	0.012345	0.010761		0.56687	0.53518	0.452131	0.276064	0.116295	0.059697		0.662641	0.624153	0.515753	0.311892	0.146615	0.087723		0.648346	0.626632	0.547604	0.353658	0.155391	0.078907
178.6	0.27764	0.167251	0.088824	0.050135	0.026508	0.019533		0.239142	0.15243	0.095458	0.048186	0.021522	0.011768		0.192756	0.109665	0.064036	0.030876	0.012175	0.011153		0.567138	0.535186	0.452429	0.276426	0.116345	0.059533		0.663141	0.625185	0.516231	0.312939	0.14753	0.088347		0.648392	0.626358	0.547359	0.35348	0.154885	0.078444
178.8	0.277442	0.166807	0.089319	0.049631	0.026815	0.019507		0.238757	0.15252	0.095145	0.04791	0.021178	0.011088		0.193016	0.110219	0.06471	0.031057	0.012522	0.011663		0.567445	0.53593	0.453326	0.276786	0.116385	0.059399		0.663427	0.625234	0.516213	0.31352	0.147721	0.088535		0.648631	0.626099	0.547274	0.353398	0.155098	0.078252
179	0.277915	0.167432	0.089597	0.049915	0.027045	0.020052		0.237828	0.152281	0.094875	0.04716	0.020414	0.010419		0.193479	0.111054	0.064712	0.031507	0.012873	0.012204		0.567314	0.535679	0.453477	0.277231	0.116314	0.059785		0.663325	0.625386	0.516529	0.313737	0.147811	0.088525		0.648662	0.626061	0.546973	0.353222	0.155079	0.077718
179.2	0.278226	0.1674	0.089784	0.050206	0.027329	0.020382		0.237879	0.152279	0.094789	0.046778	0.020473	0.009719		0.194513	0.111596	0.065517	0.032387	0.013211	0.012946		0.567719	0.535754	0.454126	0.277871	0.116402	0.060521		0.663185	0.625607	0.516668	0.313745	0.148131	0.088779		0.648065	0.625715	0.546199	0.352972	0.154632	0.077204
179.4	0.278555	0.166708	0.089478	0.04977	0.027449	0.020412		0.238258	0.152407	0.095272	0.047313	0.020415	0.00973		0.194604	0.111193	0.06526	0.032261	0.01269	0.012974		0.568188	0.535694	0.454616	0.278127	0.116703	0.060421		0.662938	0.625786	0.516958	0.313946	0.147988	0.088058		0.64825	0.62635	0.546597	0.353198	0.155038	0.077546
179.6	0.279106	0.166927	0.089611	0.050073	0.027977	0.021399		0.237869	0.152682	0.095566	0.047275	0.020126	0.00993		0.19491	0.112177	0.066407	0.033152	0.013125	0.013898		0.568269	0.536122	0.454469	0.278164	0.117214	0.060895		0.662778	0.625976	0.51727	0.313982	0.148145	0.088337		0.64818	0.626315	0.54654	0.352987	0.155232	0.077382
179.8	0.279793	0.167667	0.089478	0.050516	0.028679	0.021825		0.237542	0.152418	0.096015	0.047404	0.019572	0.009827		0.195575	0.112394	0.06715	0.033218	0.013553	0.014555		0.568563	0.536261	0.454823	0.278399	0.117124	0.061043		0.662704	0.625655	0.516539	0.314211	0.148178	0.08853		0.648918	0.626238	0.54685	0.353618	0.155556	0.077604
180	0.280426	0.168051	0.089384	0.050697	0.029096	0.022241		0.237168	0.152335	0.095828	0.047067	0.019315	0.009358		0.195139	0.111598	0.06669	0.032585	0.013357	0.014319		0.568112	0.536005	0.454967	0.278393	0.117006	0.060755		0.66249	0.625265	0.516303	0.313818	0.14797	0.088388		0.649062	0.626289	0.546998	0.354221	0.155643	0.077737
180.2	0.281649	0.168579	0.089553	0.051169	0.030177	0.022713		0.237139	0.152373	0.095746	0.046862	0.019088	0.009058		0.19491	0.111118	0.066487	0.032037	0.012912	0.013784		0.567875	0.536426	0.455085	0.278276	0.117264	0.061051		0.662821	0.625193	0.516512	0.314111	0.148199	0.08819		0.64931	0.626699	0.547604	0.354878	0.156196	0.078428
180.4	0.281567	0.168781	0.089167	0.05068	0.030355	0.022457		0.236757	0.151925	0.095927	0.046557	0.019113	0.009049		0.194548	0.11053	0.066507	0.031551	0.012976	0.013747		0.568133	0.53625	0.455353	0.27812	0.117015	0.061275		0.663058	0.625215	0.516422	0.314412	0.148549	0.088667		0.64928	0.626646	0.547946	0.355275	0.156947	0.078463
180.6	0.281965	0.16945	0.089202	0.050686	0.030732	0.022894		0.23709	0.152297	0.096526	0.047132	0.018929	0.009193		0.194113	0.109983	0.066705	0.031547	0.012848	0.013776		0.56836	0.536518	0.455335	0.277927	0.117208	0.061769		0.662922	0.625491	0.516918	0.315138	0.148363	0.088811		0.64934	0.626715	0.548056	0.355629	0.156713	0.078423
180.8	0.282325	0.170058	0.089637	0.0507	0.030731	0.023177		0.237277	0.152267	0.096598	0.047122	0.01915	0.009013		0.193528	0.109337	0.066276	0.031544	0.012307	0.013443		0.568894	0.536841	0.455372	0.277899	0.11745	0.061889		0.662995	0.625436	0.517176	0.315124	0.148727	0.088827		0.649702	0.626619	0.548144	0.355979	0.156997	0.078602
181	0.2821	0.169786	0.089469	0.050598	0.030332	0.022581		0.237278	0.152792	0.096884	0.047231	0.019541	0.009439		0.19292	0.108957	0.065821	0.031132	0.011355	0.012946		0.568807	0.537152	0.455019	0.278353	0.117382	0.061683		0.662699	0.625086	0.517493	0.315087	0.148429	0.088807		0.650474	0.627242	0.548874	0.356519	0.157786	0.079274
181.2	0.281868	0.169836	0.089399	0.050556	0.030395	0.022088		0.236954	0.152111	0.095968	0.04669	0.019349	0.008784		0.192355	0.108684	0.065419	0.031013	0.011009	0.012702		0.568825	0.537692	0.455159	0.278613	0.117787	0.061832		0.662675	0.625035	0.517546	0.314774	0.14853	0.08873		0.650619	0.627788	0.549095	0.356913	0.158192	0.079605
181.4	0.28147	0.169845	0.089003	0.050531	0.029905	0.021564		0.237074	0.152491	0.096137	0.047089	0.020208	0.009011		0.192367	0.108716	0.064947	0.030607	0.010958	0.012738		0.568162	0.537433	0.455129	0.278358	0.117492	0.061574		0.662751	0.624799	0.517629	0.314863	0.148239	0.088627		0.650797	0.628148	0.549478	0.357293	0.158269	0.07998
181.6	0.281095	0.169879	0.088946	0.05052	0.029734	0.021295		0.237424	0.152657	0.095785	0.047241	0.020794	0.009249		0.192839	0.108892	0.064883	0.030118	0.011066	0.012661		0.567945	0.537469	0.455084	0.278509	0.117529	0.061755		0.662572	0.624511	0.517239	0.314844	0.147849	0.088138		0.650403	0.628083	0.550017	0.357399	0.158118	0.080108
181.8	0.280392	0.169353	0.089196	0.050761	0.029279	0.020751		0.237055	0.152363	0.095485	0.046714	0.021027	0.008824		0.193349	0.109111	0.064705	0.030516	0.011259	0.01231		0.567582	0.537211	0.454664	0.278454	0.117866	0.061587		0.662775	0.624309	0.517278	0.314891	0.147928	0.088045		0.650658	0.62828	0.550456	0.357979	0.158349	0.079811
182	0.280348	0.169253	0.089117	0.050858	0.028893	0.020163		0.236987	0.152303	0.095667	0.046243	0.021282	0.008926		0.193524	0.109411	0.064531	0.03058	0.011296	0.012256		0.567439	0.537208	0.454762	0.278725	0.117968	0.061415		0.663055	0.624582	0.517395	0.314897	0.147715	0.088268		0.649555	0.628082	0.549863	0.357188	0.157416	0.079125
182.2	0.280024	0.168851	0.08927	0.050798	0.02906	0.019837		0.237205	0.152189	0.095623	0.046284	0.021512	0.008428		0.194234	0.110736	0.064943	0.031373	0.012275	0.012707		0.567735	0.537623	0.455597	0.279315	0.118034	0.061435		0.663379	0.625069	0.518086	0.314935	0.147926	0.088268		0.650239	0.628637	0.550459	0.357485	0.157709	0.079116
182.4	0.279408	0.168349	0.088999	0.050163	0.028536	0.019143		0.237441	0.152219	0.095592	0.046602	0.021436	0.008529		0.19454	0.111324	0.065187	0.031769	0.012499	0.012972		0.567445	0.537629	0.455977	0.279419	0.118066	0.061389		0.663759	0.62568	0.518123	0.315185	0.148362	0.088788		0.650327	0.629295	0.551035	0.35792	0.157566	0.078869
182.6	0.279259	0.168218	0.089128	0.049995	0.028466	0.019106		0.237524	0.15269	0.096155	0.046873	0.021845	0.008679		0.194497	0.111713	0.065318	0.031264	0.012381	0.012929		0.56738	0.538145	0.45609	0.280583	0.118147	0.061358		0.663735	0.625957	0.518314	0.315554	0.148371	0.088822		0.650412	0.629309	0.551069	0.358335	0.157515	0.078706
182.8	0.279951	0.168556	0.089701	0.050205	0.029175	0.019554		0.237576	0.153053	0.095985	0.046624	0.021421	0.008409		0.195251	0.112663	0.065624	0.031448	0.012723	0.013062		0.567832	0.539292	0.456784	0.281981	0.118841	0.062019		0.663418	0.625257	0.518072	0.315663	0.148806	0.088565		0.65049	0.62989	0.551396	0.35833	0.15785	0.078828
183	0.281054	0.16888	0.09048	0.050893	0.029853	0.020203		0.238248	0.15329	0.096689	0.046731	0.02178	0.009206		0.195551	0.113341	0.066127	0.031757	0.013193	0.013296		0.567446	0.538776	0.456396	0.282287	0.119081	0.062358		0.663196	0.625231	0.518623	0.315613	0.149069	0.088568		0.65037	0.630326	0.551628	0.358638	0.158066	0.078774
183.2	0.28154	0.16879	0.090428	0.050969	0.029876	0.020084		0.239352	0.153849	0.097612	0.047674	0.022478	0.009826		0.195613	0.11321	0.066463	0.031643	0.01299	0.013098		0.567891	0.538721	0.45693	0.282489	0.119147	0.062533		0.662832	0.624947	0.518429	0.315611	0.148901	0.088656		0.650639	0.630123	0.551994	0.359042	0.158428	0.078832
183.4	0.282053	0.169096	0.090734	0.05104	0.029928	0.020792		0.239323	0.153824	0.09826	0.048131	0.023255	0.010082		0.195245	0.112531	0.065689	0.030841	0.012413	0.012505		0.567811	0.538612	0.456523	0.282465	0.119239	0.062496		0.662378	0.623964	0.51815	0.315776	0.148529	0.088311		0.650946	0.630549	0.552359	0.359488	0.159184	0.079228
183.6	0.282348	0.169358	0.090502	0.05117	0.029994	0.021186		0.23944	0.154084	0.098206	0.048176	0.023244	0.010155		0.195605	0.113152	0.066505	0.031571	0.012938	0.012853		0.56781	0.538619	0.456282	0.282765	0.118937	0.062503		0.662063	0.623909	0.518162	0.316111	0.149052	0.088659		0.650471	0.630158	0.551927	0.359309	0.159324	0.079079
183.8	0.282641	0.169707	0.09036	0.051137	0.029762	0.021489		0.23952	0.153847	0.097997	0.04805	0.02266	0.010022		0.195788	0.113249	0.066612	0.031285	0.012569	0.012306		0.567987	0.539058	0.457088	0.283297	0.119292	0.062542		0.662099	0.624045	0.518441	0.316602	0.149004	0.088965		0.650487	0.630122	0.551679	0.359756	0.159773	0.079205
184	0.282777	0.169512	0.090241	0.050665	0.029376	0.021553		0.240159	0.154094	0.097843	0.048153	0.022504	0.009946		0.195573	0.112975	0.066299	0.031079	0.012495	0.012122		0.568294	0.539605	0.457308	0.284148	0.119585	0.062986		0.662305	0.624045	0.518726	0.317085	0.149042	0.088694		0.650437	0.630177	0.551696	0.360105	0.159839	0.07947
184.2	0.28275	0.169882	0.090057	0.050444	0.029394	0.021789		0.240089	0.153695	0.098163	0.048218	0.022102	0.009892		0.195778	0.112947	0.066624	0.031701	0.012766	0.012192		0.568641	0.539733	0.457166	0.283958	0.119966	0.063629		0.662807	0.624479	0.519476	0.318022	0.149598	0.088956		0.650637	0.630124	0.551962	0.360442	0.160584	0.079415
184.4	0.282037	0.169526	0.089363	0.04946	0.028698	0.021098		0.240562	0.153962	0.098571	0.048644	0.022309	0.010393		0.195591	0.112798	0.066815	0.031888	0.012302	0.012324		0.56925	0.53922	0.457118	0.284261	0.120183	0.063537		0.66292	0.624964	0.51959	0.318364	0.149698	0.088937		0.650853	0.629867	0.552399	0.361021	0.161578	0.07963
184.6	0.282169	0.169661	0.089395	0.049308	0.028175	0.020711		0.24082	0.154373	0.098682	0.049043	0.022263	0.010647		0.195163	0.112535	0.067138	0.032317	0.011931	0.012491		0.569066	0.539087	0.456473	0.284278	0.120254	0.063486		0.662191	0.624528	0.519644	0.318024	0.149109	0.087888		0.65106	0.62976	0.552333	0.361142	0.161833	0.079724
184.8	0.282058	0.169555	0.089425	0.049208	0.028016	0.020731		0.240719	0.153943	0.098389	0.048926	0.022158	0.010398		0.194853	0.112	0.066702	0.032205	0.011518	0.012335		0.569177	0.538529	0.456251	0.284408	0.120039	0.063236		0.661997	0.62468	0.519925	0.318288	0.149681	0.087615		0.651119	0.629544	0.552683	0.361344	0.162157	0.079781
185	0.281627	0.169472	0.089269	0.049256	0.027778	0.020613		0.240348	0.153914	0.098359	0.048618	0.022232	0.010434		0.194967	0.11197	0.066744	0.032529	0.011659	0.012348		0.568754	0.538307	0.456065	0.284575	0.120091	0.062573		0.661716	0.624949	0.520138	0.318341	0.149352	0.087474		0.651176	0.629625	0.553195	0.361244	0.162705	0.080112
185.2	0.281751	0.169963	0.089363	0.049773	0.028483	0.020621		0.240045	0.15323	0.097762	0.048514	0.021643	0.010049		0.194641	0.111125	0.066647	0.032213	0.011605	0.012497		0.568579	0.537693	0.455928	0.283759	0.119877	0.062535		0.66216	0.625586	0.520317	0.318285	0.149523	0.087196		0.651215	0.629203	0.553133	0.361294	0.162691	0.080562
185.4	0.281345	0.170255	0.089505	0.049906	0.028686	0.020543		0.24007	0.153343	0.097917	0.048871	0.022075	0.010334		0.194958	0.111076	0.066811	0.031607	0.011834	0.012755		0.567975	0.537232	0.455984	0.283519	0.119677	0.062181		0.662185	0.62574	0.520798	0.318759	0.149187	0.087099		0.650662	0.628645	0.553277	0.361673	0.162435	0.08053
185.6	0.280951	0.170168	0.089391	0.050069	0.028754	0.020033		0.240158	0.153292	0.09772	0.048845	0.02221	0.01055		0.194918	0.111086	0.066816	0.031567	0.011923	0.013035		0.567992	0.537104	0.456042	0.283497	0.12	0.061708		0.662525	0.626239	0.521007	0.318899	0.149294	0.087002		0.65028	0.628398	0.553136	0.361397	0.162263	0.080294
185.8	0.280683	0.169915	0.08935	0.050052	0.027812	0.019339		0.239754	0.152602	0.097515	0.04847	0.022081	0.009876		0.195092	0.111154	0.066837	0.032303	0.012455	0.013049		0.56719	0.536377	0.455594	0.283306	0.119614	0.060832		0.662791	0.626523	0.521503	0.318737	0.149406	0.087321		0.650571	0.628431	0.553262	0.361437	0.162461	0.080305
186	0.280349	0.17016	0.089148	0.049496	0.027822	0.018611		0.23967	0.152528	0.097827	0.048845	0.021889	0.010224		0.195003	0.111188	0.067051	0.032279	0.012811	0.013572		0.567026	0.536849	0.455926	0.283937	0.11957	0.060712		0.663351	0.62752	0.52186	0.318844	0.149654	0.087857		0.65017	0.628524	0.553324	0.361074	0.162031	0.080031
186.2	0.280225	0.170224	0.088859	0.049497	0.028222	0.018719		0.240019	0.152269	0.097998	0.049498	0.022412	0.01016		0.19485	0.111623	0.067143	0.032484	0.013765	0.013856		0.566838	0.537137	0.456625	0.284252	0.119567	0.060666		0.663777	0.628361	0.522525	0.319131	0.150265	0.087935		0.650566	0.6289	0.553314	0.361489	0.161631	0.079754
186.4	0.280592	0.170896	0.089649	0.049987	0.028784	0.01901		0.239879	0.152043	0.09775	0.049371	0.022269	0.010525		0.195332	0.11215	0.067485	0.032921	0.014567	0.014654		0.566329	0.537181	0.456668	0.284094	0.119579	0.060542		0.663814	0.628206	0.522412	0.31951	0.15068	0.088147		0.650328	0.628914	0.553344	0.361929	0.161128	0.079799
186.6	0.281585	0.171567	0.090839	0.050695	0.030004	0.019849		0.239896	0.151959	0.097975	0.049029	0.022587	0.010478		0.195393	0.112554	0.067415	0.032701	0.014702	0.015266		0.566416	0.537218	0.456736	0.284409	0.119497	0.060515		0.663066	0.627697	0.522245	0.32001	0.150655	0.087885		0.650154	0.628966	0.553103	0.361649	0.160867	0.079692
186.8	0.282357	0.171521	0.091207	0.050993	0.030407	0.020108		0.24021	0.152016	0.09783	0.048946	0.022267	0.01081		0.195551	0.112227	0.067338	0.032684	0.015322	0.015514		0.566565	0.537799	0.457285	0.284688	0.119962	0.060821		0.662776	0.627323	0.521924	0.32028	0.151189	0.087799		0.650333	0.629259	0.553512	0.362083	0.160911	0.07995
187	0.282859	0.17169	0.091583	0.051164	0.03078	0.020543		0.2408	0.152375	0.098328	0.049184	0.022537	0.011376		0.195132	0.112074	0.067397	0.032289	0.015472	0.015217		0.566045	0.537059	0.457318	0.28403	0.119442	0.060394		0.663091	0.627672	0.522096	0.320638	0.151326	0.088407		0.65043	0.629238	0.55352	0.362707	0.161267	0.079822
187.2	0.283677	0.172763	0.092209	0.051684	0.031138	0.021057		0.240856	0.152605	0.098433	0.049318	0.02267	0.011311		0.195436	0.111839	0.067017	0.031882	0.015467	0.014833		0.565568	0.536386	0.457157	0.283344	0.118368	0.059807		0.662988	0.62708	0.521657	0.320981	0.151393	0.088697		0.650127	0.628938	0.55376	0.363218	0.161213	0.07991
187.4	0.284121	0.173229	0.092387	0.05211	0.031742	0.021711		0.241394	0.152782	0.098301	0.049227	0.022813	0.011218		0.19549	0.11181	0.066521	0.031606	0.014869	0.014282		0.56515	0.53654	0.45706	0.283082	0.117907	0.059628		0.662928	0.626848	0.521608	0.321469	0.152072	0.088935		0.649886	0.629383	0.55374	0.363431	0.161385	0.080058
187.6	0.284361	0.173125	0.092453	0.0521	0.031997	0.02205		0.241782	0.153162	0.097919	0.04931	0.022719	0.011383		0.196215	0.112888	0.067793	0.032671	0.015603	0.014853		0.565707	0.537122	0.457795	0.28364	0.118309	0.059731		0.662929	0.627298	0.522205	0.322055	0.152519	0.089113		0.649651	0.629347	0.553852	0.363434	0.161038	0.079948
187.8	0.284474	0.173309	0.092926	0.052072	0.03199	0.022383		0.241698	0.152965	0.097549	0.049153	0.022524	0.010988		0.195702	0.112969	0.067951	0.032551	0.014952	0.01473		0.565783	0.537304	0.458175	0.283681	0.118487	0.059754		0.66354	0.627624	0.522091	0.322674	0.153167	0.08932		0.649725	0.629861	0.554389	0.363575	0.161276	0.080035
188	0.284866	0.173309	0.093227	0.052039	0.032227	0.022362		0.242108	0.153096	0.097634	0.049449	0.022731	0.010997		0.195575	0.112727	0.067913	0.032668	0.014947	0.014995		0.565987	0.537476	0.458102	0.283879	0.118847	0.06024		0.66361	0.627445	0.521754	0.322447	0.15322	0.088702		0.64965	0.629634	0.554488	0.363808	0.161202	0.079923
188.2	0.285505	0.173915	0.093909	0.052337	0.032814	0.022895		0.241451	0.152604	0.096942	0.049151	0.022285	0.010615		0.195913	0.11257	0.068085	0.033262	0.014666	0.014701		0.566021	0.537534	0.457658	0.28359	0.118858	0.060292		0.663421	0.627436	0.521626	0.322773	0.153279	0.088577		0.649893	0.62958	0.554861	0.363947	0.161864	0.079749
188.4	0.285669	0.173678	0.093816	0.051851	0.032392	0.022653		0.24222	0.154102	0.097453	0.049873	0.023116	0.011095		0.195835	0.112505	0.068152	0.033072	0.013935	0.014403		0.566846	0.538219	0.4579	0.284615	0.119364	0.060529		0.663364	0.627304	0.521276	0.322562	0.153215	0.088187		0.650413	0.629779	0.555724	0.364582	0.162577	0.080215
188.6	0.286316	0.173682	0.094363	0.052334	0.032073	0.022963		0.241608	0.154049	0.096825	0.049274	0.022626	0.010664		0.195176	0.11184	0.067969	0.032511	0.013365	0.014079		0.56714	0.538501	0.457858	0.284994	0.119433	0.061034		0.662747	0.627001	0.521216	0.322194	0.152954	0.087503		0.650091	0.62955	0.555303	0.364418	0.161894	0.079818
188.8	0.286696	0.173773	0.094246	0.052712	0.032225	0.023499		0.241209	0.153752	0.097228	0.049318	0.022722	0.010277		0.195272	0.111825	0.067554	0.032255	0.012804	0.013594		0.567792	0.538614	0.458483	0.285556	0.119444	0.06119		0.662701	0.627343	0.521637	0.322534	0.152837	0.087628		0.650196	0.629554	0.555322	0.365102	0.161929	0.080097
189	0.287051	0.173777	0.094242	0.052928	0.031611	0.023701		0.240654	0.153544	0.096993	0.049223	0.022893	0.010169		0.194811	0.111841	0.067424	0.031732	0.01227	0.012879		0.568059	0.539146	0.458575	0.285504	0.119601	0.060895		0.66208	0.627103	0.52178	0.322459	0.15227	0.087333		0.650015	0.629338	0.555049	0.364879	0.161931	0.079801
189.2	0.286754	0.173985	0.094033	0.053162	0.031694	0.023938		0.240297	0.153264	0.096433	0.049455	0.022183	0.010087		0.19431	0.111317	0.066781	0.031208	0.011346	0.012625		0.568824	0.539659	0.459222	0.285793	0.120178	0.061397		0.662384	0.626959	0.52257	0.322655	0.15261	0.087769		0.649984	0.629181	0.554676	0.364712	0.16158	0.079616
189.4	0.285778	0.173632	0.093635	0.052937	0.030781	0.023438		0.239949	0.153123	0.096536	0.049755	0.022361	0.010027		0.193957	0.111316	0.066267	0.031088	0.010839	0.012293		0.569425	0.540343	0.460152	0.286582	0.120716	0.061287		0.662362	0.626834	0.523076	0.322993	0.152327	0.088004		0.649821	0.629096	0.554541	0.364817	0.162252	0.079591
189.6	0.285854	0.173249	0.092632	0.052575	0.029862	0.022879		0.240344	0.153285	0.096915	0.050052	0.022715	0.01042		0.193731	0.111166	0.065888	0.030982	0.010713	0.012239		0.56975	0.540414	0.460515	0.287101	0.121087	0.06099		0.662671	0.627099	0.523383	0.323028	0.152624	0.088119		0.649825	0.628841	0.554197	0.364246	0.162618	0.079319
189.8	0.285973	0.173264	0.093069	0.052466	0.029093	0.023063		0.240101	0.153027	0.097583	0.050391	0.023261	0.010141		0.19413	0.110795	0.066095	0.031048	0.010424	0.011891		0.569633	0.540217	0.460584	0.287355	0.120692	0.060742		0.662834	0.626852	0.523759	0.323069	0.152573	0.088373		0.649779	0.628369	0.554089	0.363995	0.162572	0.079041
190	0.286077	0.173664	0.093192	0.052427	0.029732	0.023226		0.240249	0.153278	0.098168	0.050753	0.023141	0.01068		0.19428	0.110815	0.066114	0.031065	0.010516	0.012112		0.569863	0.540391	0.460871	0.287763	0.120602	0.060908		0.662827	0.626759	0.524178	0.322961	0.152495	0.088251		0.649262	0.628082	0.553372	0.364117	0.162054	0.07834
190.2	0.286266	0.173851	0.093585	0.052935	0.029654	0.023627		0.240239	0.153025	0.098565	0.051348	0.023193	0.010967		0.194401	0.111371	0.06617	0.031683	0.011079	0.012423		0.570396	0.540453	0.461751	0.287548	0.120731	0.061552		0.662269	0.626086	0.524343	0.323381	0.152327	0.087906		0.649104	0.627852	0.552768	0.364431	0.161585	0.078334
190.4	0.286858	0.17417	0.094321	0.053178	0.029504	0.023704		0.239837	0.152794	0.098468	0.0507	0.022442	0.011245		0.194889	0.111959	0.066157	0.032034	0.011564	0.012668		0.570289	0.540083	0.461871	0.287084	0.120898	0.061369		0.662067	0.625441	0.524697	0.323724	0.151927	0.088232		0.649426	0.627672	0.552683	0.364774	0.162064	0.078293
190.6	0.28721	0.174247	0.094567	0.053589	0.029717	0.023837		0.240065	0.152681	0.099082	0.050586	0.022327	0.011424		0.194544	0.111655	0.065471	0.031511	0.011518	0.012427		0.570339	0.53957	0.461632	0.287683	0.12074	0.061377		0.661924	0.625472	0.525002	0.324458	0.151762	0.088481		0.649287	0.627735	0.55237	0.364793	0.162639	0.078213
190.8	0.287197	0.174333	0.09455	0.053524	0.029678	0.023662		0.240021	0.152961	0.099708	0.049958	0.021322	0.011556		0.194628	0.110899	0.06557	0.031114	0.011943	0.012062		0.569844	0.539297	0.461835	0.28797	0.120912	0.061177		0.662581	0.625898	0.525299	0.324662	0.151961	0.08894		0.649824	0.6281	0.553214	0.365625	0.163353	0.078699
191	0.287338	0.174164	0.094263	0.053139	0.029466	0.02353		0.240514	0.153627	0.100536	0.04993	0.021545	0.011731		0.195304	0.111376	0.065828	0.030939	0.012057	0.011924		0.569131	0.538046	0.461469	0.287475	0.120597	0.061168		0.662941	0.626292	0.525689	0.325096	0.152178	0.089457		0.650289	0.628667	0.553644	0.366471	0.16437	0.079198
191.2	0.287453	0.174432	0.094593	0.053671	0.029973	0.023263		0.240272	0.153833	0.100486	0.049423	0.021456	0.011665		0.195516	0.111731	0.065807	0.030725	0.012496	0.011948		0.568957	0.537801	0.461402	0.28748	0.120752	0.061153		0.662889	0.626152	0.526011	0.325257	0.152375	0.089322		0.650119	0.629033	0.554354	0.366932	0.164341	0.079673
191.4	0.287149	0.173779	0.09409	0.053719	0.030299	0.022772		0.240642	0.1541	0.100428	0.049743	0.021618	0.011854		0.195269	0.111695	0.06592	0.030498	0.012424	0.011828		0.568614	0.537536	0.461251	0.287318	0.121167	0.060868		0.66263	0.626356	0.525979	0.325346	0.152082	0.088797		0.650704	0.629912	0.555281	0.367564	0.164924	0.080427
191.6	0.286889	0.173436	0.094038	0.053107	0.030257	0.022481		0.240373	0.153925	0.10007	0.049627	0.022036	0.011331		0.19543	0.112052	0.067008	0.030546	0.013233	0.012812		0.568554	0.537174	0.460924	0.287569	0.121516	0.060907		0.662924	0.626772	0.526537	0.325922	0.152354	0.089256		0.650459	0.630144	0.555286	0.367704	0.164473	0.08043
191.8	0.286735	0.173602	0.094179	0.053219	0.030789	0.022295		0.240499	0.15386	0.099799	0.049589	0.022168	0.010816		0.194857	0.111461	0.06673	0.030336	0.012833	0.012793		0.567705	0.53687	0.460555	0.287656	0.121249	0.060868		0.663477	0.627576	0.526665	0.326667	0.152902	0.089816		0.650455	0.630618	0.555699	0.368542	0.164612	0.080857
192	0.286782	0.173387	0.094288	0.053012	0.031474	0.021786		0.240905	0.153978	0.100096	0.049701	0.022081	0.010877		0.195308	0.111598	0.067095	0.030514	0.013339	0.013224		0.567216	0.537026	0.460335	0.287791	0.121694	0.061145		0.663277	0.627421	0.526501	0.326455	0.152686	0.089476		0.650544	0.631274	0.556384	0.36941	0.164783	0.081436
192.2	0.286734	0.173659	0.094395	0.052843	0.031699	0.021369		0.240709	0.15376	0.099382	0.049194	0.021759	0.009978		0.195454	0.111432	0.067146	0.030264	0.013399	0.013003		0.567783	0.537773	0.460583	0.288722	0.121713	0.06152		0.663515	0.627546	0.526444	0.326988	0.152757	0.089688		0.651428	0.63211	0.557429	0.370063	0.165279	0.082319
192.4	0.286268	0.173144	0.093313	0.052286	0.031009	0.020776		0.241095	0.154506	0.100057	0.049213	0.022024	0.010209		0.195138	0.110798	0.067188	0.029826	0.013553	0.012704		0.568026	0.538126	0.460379	0.288944	0.121976	0.061623		0.663531	0.62762	0.526321	0.326679	0.152935	0.089344		0.652236	0.633173	0.558343	0.371116	0.165921	0.083513
192.6	0.286334	0.173242	0.092983	0.052546	0.030951	0.020377		0.240649	0.153781	0.099056	0.048442	0.021753	0.009328		0.19518	0.110541	0.067336	0.029683	0.013608	0.012841		0.567603	0.538045	0.459878	0.288954	0.121831	0.061681		0.663497	0.628154	0.526683	0.326885	0.153128	0.089334		0.652748	0.633705	0.558848	0.372106	0.16624	0.0842
192.8	0.286564	0.173877	0.092662	0.052465	0.031233	0.02045		0.240534	0.15356	0.099367	0.048798	0.022134	0.009118		0.195079	0.110552	0.067161	0.029922	0.013422	0.012726		0.567167	0.538507	0.459601	0.289042	0.121566	0.061377		0.663539	0.628326	0.527092	0.32737	0.153688	0.089389		0.653203	0.63422	0.559278	0.372564	0.166673	0.084603
193	0.286835	0.174204	0.092708	0.052459	0.030688	0.020279		0.240801	0.15371	0.098808	0.049011	0.022296	0.00925		0.194203	0.110055	0.066414	0.029445	0.012965	0.012406		0.567056	0.539118	0.46005	0.289297	0.121856	0.061496		0.663801	0.628395	0.527139	0.327614	0.154616	0.089318		0.653465	0.634412	0.559945	0.372397	0.166772	0.084393
193.2	0.286572	0.174679	0.092655	0.052725	0.031226	0.020446		0.241384	0.154253	0.098905	0.049284	0.022214	0.009741		0.193743	0.109473	0.065499	0.029255	0.01246	0.012597		0.567164	0.539391	0.460455	0.289764	0.122111	0.06204		0.664564	0.628853	0.527551	0.327592	0.155119	0.090085		0.65436	0.635405	0.560834	0.372374	0.16752	0.085146
193.4	0.286765	0.174419	0.092649	0.052653	0.030982	0.020373		0.241923	0.15419	0.099182	0.049514	0.023008	0.009888		0.193449	0.109059	0.064901	0.029324	0.011719	0.012277		0.56721	0.539863	0.460782	0.290168	0.12209	0.062341		0.664708	0.629286	0.527402	0.327801	0.155064	0.089755		0.654937	0.635277	0.561055	0.37246	0.168189	0.085012
193.6	0.287391	0.1748	0.093269	0.052909	0.031454	0.020996		0.24258	0.154622	0.099188	0.050063	0.023538	0.010322		0.193374	0.108968	0.065179	0.029238	0.011919	0.012476		0.567733	0.540456	0.461247	0.290742	0.121945	0.063101		0.665394	0.62962	0.527784	0.328127	0.155634	0.089793		0.65466	0.635017	0.560745	0.372298	0.16809	0.084661
193.8	0.287797	0.175364	0.094524	0.053721	0.031466	0.02161		0.242506	0.154953	0.099412	0.050813	0.024167	0.010387		0.193858	0.109029	0.065221	0.029968	0.011596	0.012496		0.567634	0.540344	0.460932	0.290239	0.121019	0.062814		0.665741	0.629552	0.52788	0.328273	0.15581	0.089888		0.654531	0.634807	0.560276	0.372088	0.167901	0.084622
194	0.288175	0.175585	0.094614	0.053566	0.031371	0.021632		0.242536	0.154835	0.098923	0.050989	0.023798	0.010787		0.193784	0.10912	0.065063	0.030461	0.011236	0.012405		0.56831	0.540552	0.46113	0.29045	0.121161	0.062964		0.665195	0.629378	0.527869	0.328039	0.155484	0.08959		0.654008	0.634592	0.559732	0.372058	0.167633	0.084298
194.2	0.288351	0.175981	0.095493	0.054011	0.030842	0.021523		0.242334	0.154618	0.098694	0.051331	0.02384	0.01124		0.193472	0.109331	0.064542	0.030775	0.010978	0.012307		0.569185	0.540995	0.462039	0.290904	0.121744	0.063808		0.665129	0.629384	0.527899	0.32854	0.155565	0.089609		0.654097	0.63458	0.559401	0.372192	0.167879	0.084166
194.4	0.288575	0.175871	0.094912	0.053376	0.030431	0.021229		0.241959	0.154293	0.09854	0.050815	0.023474	0.011034		0.193052	0.108879	0.064251	0.030298	0.010701	0.012108		0.569377	0.540986	0.462611	0.291247	0.122044	0.063661		0.665833	0.629899	0.528441	0.329067	0.155642	0.090202		0.653978	0.634131	0.558763	0.372062	0.168246	0.083629
194.6	0.288729	0.176086	0.095107	0.053783	0.030686	0.021458		0.24186	0.154182	0.098584	0.050534	0.023229	0.010874		0.193014	0.108961	0.064506	0.030186	0.010509	0.012174		0.56922	0.540917	0.462754	0.291698	0.122168	0.064077		0.666166	0.630422	0.528741	0.329561	0.156004	0.09074		0.653436	0.633468	0.558075	0.371555	0.168194	0.08319
194.8	0.288432	0.175633	0.094832	0.052957	0.029921	0.021002		0.241626	0.154367	0.099028	0.049957	0.023394	0.010928		0.193528	0.109491	0.065298	0.03097	0.010726	0.012618		0.569862	0.541324	0.464094	0.292404	0.122852	0.064796		0.66633	0.630505	0.528657	0.329537	0.155879	0.090876		0.653192	0.63359	0.558131	0.371469	0.168388	0.08313
195	0.288051	0.174821	0.094347	0.052473	0.029184	0.020494		0.24155	0.154636	0.099098	0.049845	0.023939	0.011114		0.193854	0.110199	0.065291	0.031292	0.010519	0.012516		0.570362	0.541437	0.464498	0.292428	0.12333	0.065218		0.666124	0.630804	0.528825	0.330237	0.156092	0.091116		0.652793	0.63358	0.558151	0.372087	0.168854	0.083113
195.2	0.287644	0.174847	0.094589	0.052787	0.029321	0.020262		0.240784	0.154739	0.098703	0.049767	0.023215	0.011005		0.193663	0.110559	0.064998	0.031449	0.010557	0.012352		0.570646	0.541779	0.464697	0.292433	0.123641	0.064964		0.666	0.63052	0.528672	0.330452	0.155599	0.090789		0.652187	0.633181	0.557693	0.372008	0.168001	0.083014
195.4	0.287733	0.174309	0.09421	0.052517	0.029087	0.02011		0.24075	0.154661	0.098564	0.049872	0.023335	0.010831		0.193915	0.110844	0.065255	0.031866	0.010714	0.012877		0.570406	0.5419	0.464438	0.292166	0.123631	0.064473		0.665961	0.630666	0.528653	0.330817	0.155636	0.090885		0.651541	0.633158	0.557701	0.371893	0.167637	0.082764
195.6	0.287401	0.174406	0.094001	0.052481	0.028978	0.020007		0.241066	0.155074	0.098576	0.049763	0.023695	0.01046		0.193879	0.111224	0.066032	0.032446	0.01082	0.013255		0.570221	0.541789	0.464424	0.292404	0.123576	0.064192		0.666076	0.630541	0.528993	0.331418	0.156128	0.091103		0.650514	0.632632	0.557237	0.371749	0.166812	0.082019
195.8	0.287411	0.174392	0.094009	0.052702	0.029331	0.020213		0.240567	0.154726	0.098473	0.049708	0.023007	0.010028		0.19406	0.111658	0.066229	0.032879	0.010938	0.013138		0.570836	0.542686	0.465406	0.293561	0.124862	0.064634		0.665849	0.630717	0.528987	0.331917	0.156477	0.091226		0.650328	0.632793	0.557942	0.372366	0.166916	0.082319
196	0.287137	0.174276	0.093759	0.052577	0.029474	0.02		0.24067	0.154786	0.098631	0.049551	0.022477	0.009971		0.194411	0.112196	0.066907	0.033154	0.011535	0.01327		0.57126	0.542798	0.465332	0.293639	0.125333	0.064226		0.665554	0.630358	0.528969	0.331575	0.156605	0.090863		0.650768	0.633401	0.558912	0.372846	0.16781	0.083242
196.2	0.287095	0.174629	0.093173	0.052188	0.029305	0.019583		0.240434	0.154295	0.098297	0.049228	0.022041	0.009442		0.19445	0.112372	0.067083	0.033156	0.011703	0.013602		0.571343	0.542621	0.465212	0.293725	0.125346	0.064287		0.665458	0.630057	0.528959	0.331537	0.156938	0.090871		0.651208	0.633198	0.559374	0.373218	0.167816	0.083691
196.4	0.287107	0.174693	0.092691	0.051751	0.02885	0.01943		0.240178	0.154368	0.098313	0.049273	0.021924	0.009601		0.194368	0.112515	0.067577	0.033143	0.011787	0.013517		0.570791	0.542168	0.464371	0.292999	0.125045	0.063706		0.665142	0.630412	0.529286	0.331483	0.157468	0.090678		0.651239	0.633107	0.559972	0.373384	0.167942	0.083739
196.6	0.287321	0.175412	0.09281	0.052046	0.029458	0.019279		0.240126	0.154207	0.097866	0.048995	0.021648	0.009144		0.194637	0.112773	0.067668	0.032784	0.012004	0.013591		0.570216	0.541683	0.46449	0.293092	0.124748	0.06357		0.664989	0.630782	0.530007	0.331818	0.157829	0.091092		0.651732	0.633424	0.560848	0.374194	0.168289	0.08395
196.8	0.287271	0.175896	0.092647	0.051684	0.029546	0.019375		0.240773	0.154732	0.098279	0.049057	0.021803	0.008961		0.194644	0.112777	0.067389	0.032664	0.012492	0.013473		0.570027	0.541709	0.464397	0.292912	0.124783	0.063715		0.665092	0.630664	0.530091	0.331846	0.158221	0.091269		0.6516	0.633184	0.560881	0.373685	0.167926	0.083468
197	0.288132	0.176299	0.09308	0.051912	0.029794	0.019511		0.240991	0.154623	0.097977	0.048721	0.021401	0.009043		0.19511	0.112988	0.066888	0.032148	0.0126	0.01376		0.569504	0.541483	0.464922	0.292715	0.124452	0.063495		0.665267	0.630909	0.530125	0.331995	0.158211	0.091326		0.65253	0.633824	0.561847	0.374077	0.168738	0.083793
197.2	0.288466	0.176375	0.093343	0.052541	0.03049	0.019986		0.240995	0.154249	0.09769	0.048374	0.020589	0.009043		0.195651	0.113067	0.067099	0.032194	0.013128	0.014241		0.56989	0.54157	0.465211	0.293346	0.124759	0.064036		0.665487	0.631435	0.530823	0.332403	0.158191	0.092108		0.653411	0.634462	0.562241	0.374608	0.169541	0.084574
197.4	0.288286	0.17617	0.09345	0.052391	0.030331	0.020143		0.240948	0.153626	0.096837	0.047954	0.020375	0.008931		0.195774	0.112841	0.066805	0.032235	0.013147	0.014535		0.570154	0.541149	0.464765	0.293322	0.124493	0.064023		0.665968	0.631756	0.531184	0.332782	0.158428	0.092212		0.653284	0.633909	0.56203	0.37502	0.169429	0.084023
197.6	0.28841	0.176426	0.094126	0.052562	0.030527	0.020686		0.240968	0.153432	0.096709	0.048155	0.020331	0.008892		0.196261	0.113235	0.067264	0.032162	0.014089	0.014894		0.570685	0.540979	0.464689	0.29387	0.124248	0.063845		0.666142	0.631727	0.531377	0.332138	0.158927	0.092132		0.65231	0.633475	0.561896	0.375167	0.169517	0.083922
197.8	0.288263	0.176513	0.09371	0.052495	0.030144	0.020571		0.241123	0.153034	0.096713	0.048508	0.020585	0.008896		0.196663	0.113196	0.06722	0.032463	0.014268	0.014709		0.56993	0.540108	0.464049	0.293391	0.123793	0.063041		0.665356	0.630853	0.530589	0.331363	0.158378	0.091973		0.652113	0.633397	0.561651	0.375302	0.169374	0.084185
198	0.28846	0.176799	0.093688	0.052347	0.030044	0.020665		0.240857	0.152459	0.096114	0.04828	0.020237	0.008763		0.196666	0.112949	0.067167	0.032185	0.014216	0.014444		0.570098	0.539842	0.464009	0.293935	0.123837	0.063282		0.665285	0.630818	0.530819	0.331431	0.158387	0.0921		0.65197	0.633151	0.561539	0.37549	0.169881	0.084059
198.2	0.288767	0.177421	0.094351	0.053006	0.03052	0.021028		0.24125	0.152639	0.09639	0.04844	0.021037	0.009212		0.197134	0.113121	0.067085	0.032303	0.014792	0.015054		0.569928	0.53934	0.4642	0.294098	0.123832	0.063253		0.665566	0.631522	0.531244	0.332054	0.158464	0.092593		0.652261	0.63314	0.561713	0.375999	0.170229	0.083926
198.4	0.289174	0.177146	0.094305	0.052737	0.031	0.020976		0.240884	0.152501	0.096293	0.048029	0.020897	0.009143		0.197837	0.113045	0.067687	0.032671	0.015391	0.015298		0.569865	0.539658	0.4647	0.294683	0.124418	0.063148		0.665725	0.631811	0.531554	0.33253	0.158205	0.092754		0.652337	0.633241	0.561847	0.376245	0.170839	0.084371
198.6	0.289708	0.17741	0.095044	0.053235	0.031038	0.021279		0.241174	0.152993	0.096547	0.04813	0.021127	0.009568		0.198723	0.113374	0.068284	0.033414	0.016109	0.01584		0.56914	0.53978	0.464298	0.294968	0.124514	0.063385		0.666184	0.632248	0.532633	0.333378	0.158898	0.093558		0.652718	0.632848	0.561893	0.376507	0.171054	0.084721
198.8	0.288849	0.176978	0.094994	0.053073	0.030391	0.020873		0.24145	0.15314	0.096853	0.048211	0.021469	0.009749		0.199195	0.113377	0.068489	0.034349	0.016237	0.016137		0.569344	0.540095	0.464267	0.295432	0.12437	0.063432		0.666267	0.632253	0.532916	0.333736	0.158879	0.09383		0.652976	0.633151	0.56219	0.376925	0.171521	0.085055
199	0.288917	0.176994	0.095187	0.053274	0.030378	0.021169		0.241548	0.15328	0.096816	0.047877	0.021154	0.009851		0.199052	0.112841	0.067948	0.034301	0.016096	0.015578		0.569324	0.540304	0.463727	0.295525	0.124552	0.063356		0.666038	0.632192	0.533063	0.333655	0.15868	0.093738		0.652974	0.633333	0.562049	0.377582	0.171575	0.085004
199.2	0.289181	0.176943	0.095626	0.053298	0.030527	0.020984		0.241286	0.153465	0.097103	0.047847	0.020859	0.009593		0.199245	0.11285	0.068469	0.034541	0.016178	0.015708		0.56903	0.540242	0.463427	0.295521	0.124325	0.062859		0.66606	0.632042	0.533588	0.333742	0.158454	0.093394		0.653191	0.633269	0.561792	0.378051	0.17131	0.085262
199.4	0.289861	0.177234	0.095802	0.053568	0.030739	0.021758		0.241154	0.15371	0.097203	0.047774	0.020903	0.009522		0.198718	0.112566	0.068507	0.034683	0.016089	0.015685		0.569114	0.540816	0.46375	0.296164	0.12501	0.062957		0.665855	0.632146	0.533533	0.333689	0.158473	0.093158		0.653095	0.633804	0.561955	0.378636	0.171616	0.085181
199.6	0.290328	0.177452	0.09613	0.054071	0.031081	0.022004		0.241412	0.154051	0.097963	0.048267	0.021345	0.009997		0.198199	0.112523	0.068797	0.034785	0.015347	0.014982		0.568788	0.541014	0.464217	0.296544	0.125333	0.063277		0.665386	0.631691	0.533455	0.333757	0.158251	0.092488		0.652912	0.63342	0.561533	0.378887	0.171172	0.085059
199.8	0.29077	0.177467	0.096216	0.05425	0.030969	0.022244		0.241071	0.153524	0.098144	0.048255	0.020867	0.009906		0.198089	0.112434	0.068582	0.03453	0.014513	0.014588		0.569595	0.541935	0.465446	0.298227	0.126506	0.064443		0.664839	0.631562	0.533416	0.333827	0.158447	0.092431		0.652847	0.633497	0.561215	0.379026	0.171049	0.085068
200	0.290635	0.17781	0.096249	0.054252	0.031029	0.022256		0.241788	0.154078	0.098712	0.048968	0.021195	0.010458		0.197107	0.111646	0.068237	0.034241	0.013647	0.014174		0.569058	0.541907	0.465149	0.298392	0.126077	0.064639		0.664736	0.631675	0.533411	0.333594	0.158578	0.09255		0.653107	0.633528	0.5611	0.379428	0.171152	0.085259
200.2	0.291078	0.178078	0.095977	0.054024	0.031082	0.022087		0.241364	0.153846	0.098872	0.049411	0.020892	0.010301		0.19599	0.111156	0.067888	0.033334	0.012737	0.013801		0.56859	0.541802	0.465214	0.298164	0.126024	0.064858		0.664213	0.631424	0.532853	0.3335	0.15864	0.092392		0.652507	0.632771	0.560991	0.378529	0.169975	0.084151
200.4	0.291155	0.178012	0.096087	0.054254	0.030883	0.022118		0.241479	0.154077	0.099025	0.049837	0.021136	0.010484		0.195777	0.110983	0.06819	0.033145	0.012711	0.013504		0.568813	0.54234	0.465543	0.298181	0.126343	0.065674		0.663751	0.631555	0.532827	0.333963	0.158916	0.092264		0.652568	0.633359	0.561232	0.378582	0.170682	0.08401
200.6	0.291123	0.178249	0.096038	0.055275	0.03108	0.022039		0.241436	0.153595	0.099086	0.049808	0.020599	0.009808		0.195022	0.110651	0.066873	0.032158	0.012119	0.012783		0.568912	0.542499	0.46617	0.298117	0.12617	0.065608		0.663526	0.631611	0.532829	0.334391	0.159164	0.092161		0.652458	0.633559	0.561119	0.378938	0.170521	0.083932
200.8	0.291427	0.178075	0.096088	0.055311	0.031248	0.021985		0.241563	0.153741	0.098969	0.049909	0.020405	0.009846		0.19465	0.110292	0.066541	0.032075	0.011562	0.012623		0.569524	0.543149	0.466595	0.298262	0.126609	0.066239		0.663677	0.631789	0.532648	0.334591	0.159575	0.092194		0.652512	0.633104	0.560869	0.378725	0.170646	0.083492
201	0.292242	0.178334	0.096408	0.055615	0.03158	0.021909		0.241169	0.153197	0.098405	0.049913	0.02006	0.010293		0.194142	0.109723	0.065779	0.03121	0.010757	0.012353		0.56937	0.543222	0.467077	0.298405	0.12627	0.06598		0.663445	0.631748	0.532185	0.334645	0.15945	0.092017		0.653093	0.633572	0.56157	0.379193	0.171505	0.083944
201.2	0.292087	0.178315	0.096135	0.055598	0.031765	0.022017		0.240758	0.152595	0.097921	0.049757	0.019329	0.010181		0.193639	0.109377	0.065467	0.031026	0.010654	0.012301		0.570224	0.543673	0.467804	0.299659	0.127314	0.066747		0.663593	0.631822	0.5322	0.334707	0.159703	0.092514		0.653461	0.633744	0.56175	0.379906	0.171557	0.084199
201.4	0.292156	0.178298	0.095884	0.055317	0.031452	0.022358		0.241148	0.152568	0.097995	0.050088	0.019913	0.010622		0.192415	0.108853	0.064168	0.030121	0.009363	0.011517		0.569795	0.542817	0.467233	0.299051	0.126822	0.066436		0.663388	0.630982	0.531441	0.334085	0.159461	0.091566		0.653167	0.633532	0.562133	0.380069	0.171541	0.083455
201.6	0.292109	0.178101	0.095819	0.054804	0.031138	0.022338		0.241611	0.152762	0.098555	0.050625	0.020681	0.010725		0.192567	0.109216	0.063935	0.030152	0.009518	0.01112		0.569649	0.542657	0.467217	0.299599	0.127059	0.066445		0.663083	0.630654	0.531234	0.333596	0.159405	0.091107		0.652493	0.633473	0.562052	0.379949	0.171336	0.083695
201.8	0.292287	0.178258	0.095459	0.054954	0.031132	0.022561		0.241891	0.1529	0.098583	0.051048	0.021072	0.010763		0.192578	0.109167	0.063873	0.029939	0.00981	0.010671		0.568269	0.541839	0.466449	0.298801	0.12633	0.06585		0.662767	0.629851	0.529972	0.333473	0.158525	0.09077		0.652539	0.633353	0.562165	0.379735	0.171484	0.083778
202	0.293442	0.178782	0.096513	0.055605	0.031591	0.02279		0.24191	0.153473	0.098446	0.051449	0.02158	0.011426		0.192831	0.109001	0.063901	0.029439	0.009834	0.010485		0.568108	0.541672	0.466335	0.298964	0.126611	0.065736		0.663628	0.630556	0.530488	0.334647	0.159448	0.091236		0.652999	0.633415	0.56281	0.379831	0.172116	0.083945
202.2	0.293659	0.178559	0.096341	0.055491	0.031847	0.022535		0.242397	0.154291	0.098833	0.051602	0.022544	0.012283		0.192576	0.108774	0.063389	0.028816	0.009791	0.010502		0.567935	0.541756	0.466272	0.299	0.127212	0.065349		0.664281	0.631505	0.531275	0.335781	0.15985	0.091469		0.653207	0.6335	0.564111	0.380205	0.17219	0.084304
202.4	0.293626	0.17841	0.096112	0.054986	0.031577	0.022147		0.242258	0.154905	0.098798	0.051666	0.022608	0.012622		0.193116	0.108873	0.063628	0.029005	0.010241	0.010892		0.567762	0.542106	0.466732	0.299678	0.127748	0.06507		0.664466	0.631283	0.532006	0.336405	0.160014	0.091601		0.653327	0.633862	0.564721	0.380526	0.172446	0.084621
202.6	0.293563	0.178684	0.095876	0.054925	0.030916	0.02222		0.2426	0.15558	0.099081	0.05176	0.023142	0.012855		0.192869	0.108521	0.063454	0.028495	0.010079	0.010824		0.56751	0.54203	0.466496	0.299456	0.127754	0.064877		0.664958	0.631462	0.532945	0.337341	0.160581	0.092261		0.653571	0.633409	0.564682	0.380708	0.172096	0.084692
202.8	0.292955	0.178795	0.095733	0.054735	0.030532	0.021958		0.242695	0.155518	0.098888	0.051303	0.023317	0.012739		0.193328	0.108727	0.063446	0.02899	0.010391	0.011096		0.567642	0.542121	0.466882	0.299468	0.127936	0.064478		0.665295	0.631367	0.533185	0.337302	0.160403	0.092246		0.653307	0.633657	0.564508	0.380651	0.171926	0.084599
203	0.293324	0.179357	0.096275	0.054412	0.030448	0.022504		0.242337	0.15533	0.099063	0.050699	0.022972	0.012202		0.193869	0.109094	0.063935	0.029685	0.011662	0.011934		0.567637	0.542303	0.467327	0.299895	0.128349	0.064501		0.665363	0.631281	0.533399	0.337447	0.160103	0.091847		0.65318	0.633654	0.563868	0.380845	0.171506	0.084634
203.2	0.293808	0.179808	0.09685	0.054319	0.03068	0.022692		0.242076	0.155822	0.099516	0.05058	0.023564	0.0124		0.194706	0.1097	0.064612	0.030711	0.012366	0.012828		0.568039	0.542769	0.468463	0.300359	0.12908	0.064543		0.665803	0.631178	0.534466	0.338167	0.159953	0.091735		0.653557	0.633595	0.563837	0.381213	0.171445	0.08506
203.4	0.294137	0.180398	0.097118	0.05436	0.031	0.022879		0.241867	0.156012	0.09969	0.050056	0.023595	0.012024		0.194591	0.110071	0.064601	0.031254	0.012399	0.013132		0.568055	0.54302	0.468968	0.300861	0.129905	0.064529		0.666297	0.631156	0.534542	0.338589	0.160021	0.091934		0.653397	0.6335	0.563429	0.381108	0.171027	0.085012
203.6	0.294278	0.18034	0.096862	0.054115	0.030685	0.022235		0.242096	0.156157	0.100299	0.049998	0.023493	0.011907		0.195039	0.110806	0.065279	0.031999	0.012541	0.01348		0.567597	0.543074	0.469259	0.30088	0.12966	0.0644		0.666537	0.631701	0.535126	0.339499	0.160229	0.092315		0.652786	0.632676	0.562614	0.380644	0.170098	0.084702
203.8	0.294105	0.180681	0.097304	0.054279	0.029968	0.022114		0.241596	0.156062	0.100234	0.049804	0.023214	0.011103		0.195415	0.110749	0.0657	0.032133	0.01288	0.013823		0.568421	0.543382	0.4698	0.301811	0.129826	0.064538		0.666241	0.631588	0.535198	0.339232	0.159974	0.091792		0.652427	0.632478	0.562495	0.38061	0.170025	0.084665
204	0.293636	0.180943	0.097459	0.054271	0.030062	0.022589		0.241422	0.156384	0.100167	0.050109	0.022859	0.010559		0.1954	0.110922	0.066026	0.032805	0.013161	0.014206		0.568852	0.543919	0.469966	0.301462	0.130093	0.065015		0.666601	0.632684	0.535707	0.339796	0.160179	0.092461		0.652846	0.632986	0.563059	0.381164	0.170866	0.085297
204.2	0.293548	0.181025	0.097787	0.054595	0.030084	0.022436		0.241091	0.156218	0.100197	0.049738	0.022236	0.010105		0.195445	0.111335	0.06639	0.032626	0.013437	0.014403		0.568975	0.543925	0.470321	0.301006	0.130079	0.064957		0.666394	0.632911	0.535957	0.340225	0.160275	0.092512		0.65272	0.632998	0.563226	0.380607	0.170808	0.084826
204.4	0.293101	0.180921	0.097644	0.054686	0.029674	0.021921		0.241368	0.156057	0.100278	0.049967	0.022423	0.010222		0.195922	0.111968	0.066749	0.033263	0.014197	0.014699		0.569287	0.543706	0.470207	0.300238	0.129784	0.064946		0.666715	0.633428	0.536488	0.340661	0.160877	0.09234		0.652795	0.633712	0.563532	0.381536	0.171716	0.085316
204.6	0.293165	0.180741	0.09771	0.054977	0.030091	0.021602		0.241222	0.155384	0.099972	0.049305	0.021984	0.009517		0.195774	0.11203	0.066531	0.033177	0.013557	0.014517		0.569881	0.543795	0.470245	0.30015	0.129645	0.064465		0.666299	0.633779	0.536549	0.340258	0.161149	0.092197		0.652481	0.633439	0.563156	0.381399	0.171251	0.084984
204.8	0.293147	0.180575	0.097439	0.054498	0.030294	0.021333		0.241578	0.155272	0.099681	0.049503	0.021851	0.009581		0.195993	0.111816	0.067048	0.033228	0.013247	0.014521		0.570567	0.544187	0.470488	0.3007	0.129852	0.065202		0.666104	0.634132	0.536474	0.33995	0.161441	0.092698		0.652868	0.633468	0.563749	0.381702	0.172096	0.085175
205	0.293414	0.180902	0.097672	0.054196	0.030502	0.021316		0.241523	0.154432	0.099347	0.049109	0.021522	0.008801		0.195715	0.111832	0.067137	0.032863	0.013353	0.0144		0.571144	0.544965	0.470564	0.301291	0.130422	0.065763		0.665736	0.634024	0.536366	0.340007	0.161152	0.092624		0.653515	0.634561	0.564456	0.382794	0.173294	0.085846
205.2	0.293219	0.180548	0.097654	0.054032	0.030398	0.021338		0.241859	0.153985	0.100013	0.04959	0.021543	0.008816		0.195704	0.112124	0.066855	0.032806	0.013415	0.014211		0.571335	0.545201	0.470317	0.301379	0.13064	0.066043		0.665206	0.63377	0.536078	0.339567	0.161214	0.092348		0.653979	0.635175	0.565029	0.383676	0.173805	0.085906
205.4	0.292796	0.179915	0.097727	0.053728	0.029957	0.021073		0.242488	0.154041	0.100403	0.050228	0.021758	0.009159		0.195312	0.111873	0.06668	0.031822	0.012599	0.013462		0.570831	0.544684	0.469601	0.300825	0.130193	0.065892		0.664709	0.633573	0.535582	0.339441	0.161099	0.091715		0.654175	0.635364	0.565211	0.38399	0.174037	0.085612
205.6	0.292402	0.179304	0.09793	0.053399	0.029841	0.020517		0.242257	0.153821	0.100524	0.050114	0.021854	0.009219		0.19528	0.111982	0.066866	0.031397	0.01294	0.01337		0.570778	0.544176	0.468723	0.300818	0.129983	0.065952		0.664526	0.633556	0.535476	0.339137	0.161159	0.091676		0.653689	0.635264	0.56505	0.38368	0.174008	0.085765
205.8	0.292776	0.179523	0.098188	0.054033	0.030217	0.020485		0.242469	0.154098	0.100077	0.05069	0.022008	0.009843		0.19452	0.111175	0.066498	0.030332	0.012738	0.012327		0.569975	0.544185	0.468118	0.300119	0.129488	0.065343		0.664093	0.633211	0.534523	0.338814	0.161473	0.091369		0.654345	0.63551	0.566072	0.384636	0.17507	0.085959
206	0.293216	0.179425	0.098516	0.054202	0.030487	0.020119		0.242405	0.153942	0.099629	0.050847	0.02227	0.010064		0.194328	0.110209	0.066482	0.02973	0.012208	0.011942		0.570348	0.544422	0.468392	0.300424	0.1298	0.065913		0.663759	0.633059	0.534775	0.339294	0.161992	0.091427		0.655298	0.636214	0.567305	0.385934	0.175919	0.086647
206.2	0.292603	0.17896	0.098066	0.054074	0.030626	0.02005		0.242538	0.153837	0.099657	0.050647	0.022576	0.010162		0.193345	0.10964	0.065682	0.028987	0.01185	0.011585		0.569872	0.544145	0.467932	0.30049	0.129535	0.065453		0.663415	0.632798	0.534909	0.339701	0.162323	0.091531		0.655132	0.636545	0.567859	0.386282	0.176142	0.087036
206.4	0.292606	0.179152	0.09842	0.05433	0.031226	0.020427		0.242747	0.153935	0.099534	0.051053	0.022967	0.010646		0.193282	0.109462	0.065652	0.029074	0.011769	0.011665		0.569484	0.544365	0.468069	0.300694	0.129253	0.065513		0.662621	0.631766	0.534642	0.339699	0.162132	0.091254		0.655455	0.636908	0.567469	0.386592	0.176303	0.086957
206.6	0.292611	0.179287	0.098675	0.054865	0.031109	0.020654		0.243153	0.153421	0.099731	0.05068	0.022781	0.010565		0.193233	0.108895	0.065706	0.029545	0.011948	0.01162		0.569333	0.544462	0.468065	0.300973	0.129662	0.06529		0.662795	0.631702	0.534815	0.340107	0.162414	0.091206		0.655688	0.636688	0.567307	0.386747	0.176615	0.087083
206.8	0.292376	0.179316	0.098737	0.055106	0.031085	0.020864		0.242847	0.153122	0.09932	0.050215	0.022593	0.010369		0.193868	0.109003	0.065537	0.030846	0.01254	0.012351		0.569542	0.545036	0.46878	0.301847	0.129818	0.065512		0.662653	0.631062	0.534955	0.340015	0.16221	0.090616		0.6555	0.636689	0.566944	0.38638	0.176622	0.086939
207	0.293128	0.180194	0.099218	0.055592	0.03185	0.021244		0.242828	0.153031	0.099886	0.050164	0.022805	0.010048		0.194021	0.109365	0.065668	0.03182	0.013304	0.013033		0.5694	0.544859	0.468729	0.302672	0.12976	0.065786		0.662797	0.631108	0.534932	0.340654	0.161715	0.090493		0.655909	0.636656	0.566591	0.386329	0.176526	0.087359
207.2	0.293656	0.180635	0.099365	0.055949	0.032549	0.021205		0.24319	0.153743	0.100564	0.050175	0.023376	0.0109		0.19446	0.109682	0.06552	0.0324	0.013187	0.013415		0.57003	0.545274	0.46914	0.303644	0.130798	0.065795		0.662745	0.630769	0.535408	0.340419	0.161501	0.090711		0.655938	0.636501	0.566398	0.386445	0.177021	0.087437
207.4	0.293654	0.181083	0.099426	0.056218	0.032886	0.021471		0.242361	0.153566	0.10011	0.049552	0.022299	0.010103		0.194866	0.110337	0.065705	0.032829	0.013365	0.013939		0.569465	0.544759	0.468585	0.303742	0.130159	0.06532		0.663242	0.631268	0.535751	0.340953	0.16196	0.091271		0.655862	0.636011	0.566123	0.386309	0.176859	0.087392
207.6	0.294163	0.180894	0.099784	0.056736	0.032644	0.022034		0.242865	0.154055	0.10017	0.050254	0.022382	0.010622		0.195188	0.110644	0.066226	0.033273	0.01354	0.014207		0.5696	0.544675	0.469157	0.304258	0.129879	0.065656		0.663742	0.632142	0.536275	0.341907	0.162156	0.092045		0.655553	0.635208	0.565819	0.386083	0.176509	0.087355
207.8	0.294655	0.181203	0.100301	0.056959	0.03254	0.022497		0.242821	0.154152	0.099799	0.050303	0.022471	0.010523		0.195445	0.111041	0.066036	0.033781	0.0135	0.014395		0.569857	0.544216	0.469286	0.304779	0.129952	0.065784		0.663877	0.632441	0.536446	0.341866	0.162155	0.091534		0.655782	0.635498	0.566469	0.386254	0.17683	0.08824
208	0.294271	0.181122	0.100071	0.056717	0.032875	0.022473		0.243084	0.154094	0.099794	0.050123	0.022208	0.010817		0.195707	0.111498	0.066173	0.03419	0.013333	0.014576		0.569721	0.544411	0.469705	0.304958	0.130188	0.066094		0.66475	0.633467	0.537204	0.342426	0.162727	0.092299		0.655653	0.635663	0.566498	0.386225	0.177122	0.088384
208.2	0.294986	0.181654	0.100199	0.057247	0.033013	0.022569		0.243391	0.154278	0.100303	0.050234	0.022216	0.011528		0.195935	0.112173	0.066093	0.033865	0.013302	0.014699		0.569441	0.543876	0.469706	0.305594	0.129839	0.06577		0.665473	0.634034	0.537806	0.342824	0.163029	0.092792		0.655199	0.635101	0.566112	0.385821	0.176898	0.087982
208.4	0.295234	0.181496	0.099722	0.057212	0.032949	0.022507		0.243418	0.154084	0.100124	0.050034	0.022157	0.011453		0.195975	0.112753	0.066255	0.034159	0.013356	0.015018		0.569498	0.543468	0.469184	0.305368	0.129739	0.06564		0.666212	0.634441	0.538434	0.342726	0.163494	0.093034		0.654458	0.635042	0.566408	0.385854	0.177219	0.088423
208.6	0.295789	0.181442	0.099685	0.057424	0.032965	0.022955		0.24359	0.153995	0.100172	0.049647	0.021963	0.010747		0.196332	0.112764	0.066579	0.034077	0.01301	0.015111		0.56983	0.543615	0.469263	0.306153	0.129652	0.065651		0.666306	0.634721	0.538925	0.342577	0.163744	0.093521		0.653815	0.634301	0.565779	0.385231	0.176927	0.087689
208.8	0.295598	0.181694	0.099352	0.05748	0.03267	0.022807		0.243861	0.154213	0.1001	0.049802	0.021775	0.010712		0.195846	0.112898	0.066748	0.033352	0.012859	0.01503		0.570094	0.543818	0.469632	0.306771	0.129836	0.066163		0.666427	0.635213	0.538703	0.342378	0.163396	0.093588		0.65386	0.634396	0.566478	0.385384	0.177199	0.087991
209	0.295887	0.181911	0.099718	0.057387	0.032366	0.022648		0.243893	0.154191	0.100373	0.049359	0.021466	0.010457		0.194961	0.113245	0.066352	0.032878	0.012525	0.01495		0.570512	0.544292	0.469981	0.30712	0.130329	0.066456		0.666681	0.635406	0.538879	0.342544	0.163376	0.093271		0.654429	0.635143	0.567285	0.386503	0.17833	0.088499
209.2	0.295057	0.181262	0.099323	0.057042	0.031523	0.022289		0.244348	0.154579	0.100845	0.050092	0.021878	0.011542		0.194272	0.112996	0.06584	0.032201	0.011948	0.013935		0.570123	0.543514	0.470049	0.306654	0.129922	0.065923		0.667158	0.635462	0.538747	0.341776	0.163675	0.093338		0.654535	0.634677	0.567268	0.386476	0.17806	0.088043
209.4	0.29479	0.181015	0.099659	0.056499	0.030863	0.022022		0.243992	0.154856	0.100599	0.049655	0.021074	0.01135		0.193277	0.112623	0.065431	0.030991	0.011177	0.013282		0.569783	0.543331	0.470618	0.306497	0.129987	0.065908		0.667599	0.636047	0.539027	0.342207	0.164151	0.093577		0.654398	0.634688	0.567397	0.387071	0.177967	0.087985
209.6	0.295073	0.18062	0.09965	0.056175	0.030278	0.02159		0.243777	0.154986	0.100513	0.049575	0.02122	0.011733		0.19272	0.112417	0.064999	0.030312	0.01132	0.012855		0.569806	0.543316	0.47086	0.306715	0.129904	0.066219		0.667847	0.636121	0.53924	0.342474	0.164361	0.093774		0.653579	0.634044	0.567304	0.386897	0.177963	0.087582
209.8	0.295204	0.180733	0.099865	0.055877	0.02995	0.021318		0.244237	0.155555	0.10023	0.050227	0.021449	0.011955		0.192383	0.111695	0.064602	0.029833	0.010685	0.012332		0.569559	0.54389	0.471193	0.306489	0.130482	0.066514		0.667653	0.635521	0.538963	0.342477	0.164681	0.093883		0.653994	0.634456	0.567921	0.387812	0.178405	0.087623
210	0.294957	0.180602	0.099499	0.055422	0.029604	0.021141		0.243745	0.155295	0.100015	0.05032	0.021205	0.011256		0.192221	0.111098	0.064803	0.029186	0.010537	0.012181		0.56971	0.543603	0.471528	0.306038	0.130838	0.066632		0.667408	0.634992	0.539076	0.342528	0.164115	0.094045		0.654091	0.634945	0.568385	0.388089	0.178613	0.087883
210.2	0.294891	0.180836	0.09978	0.055333	0.029941	0.021374		0.243343	0.155692	0.100181	0.049923	0.021278	0.011123		0.191542	0.110764	0.064607	0.028807	0.010494	0.011805		0.569515	0.543579	0.4715	0.305876	0.13107	0.066162		0.667442	0.635353	0.539087	0.343242	0.165027	0.094251		0.653354	0.635209	0.567832	0.387713	0.1783	0.087142
210.4	0.29494	0.181152	0.100076	0.055389	0.029583	0.021365		0.242811	0.155881	0.100158	0.049706	0.021178	0.010622		0.191649	0.110485	0.064546	0.028708	0.010561	0.011467		0.569908	0.544463	0.472254	0.306174	0.131369	0.066862		0.667424	0.635473	0.539491	0.343999	0.165342	0.094181		0.653614	0.635258	0.567537	0.387991	0.178239	0.086439
210.6	0.294291	0.180363	0.099205	0.054747	0.028762	0.020592		0.2422	0.155445	0.100437	0.049144	0.020717	0.01017		0.192254	0.110484	0.065121	0.029564	0.011328	0.011853		0.570489	0.544557	0.472927	0.306761	0.132237	0.066713		0.667804	0.63621	0.53977	0.344711	0.165359	0.09471		0.653766	0.635421	0.567963	0.388206	0.178615	0.086144
210.8	0.294368	0.180497	0.098824	0.054584	0.02897	0.020681		0.24137	0.155742	0.100248	0.048678	0.020717	0.009315		0.192935	0.11038	0.065097	0.029671	0.011024	0.011874		0.571121	0.545057	0.473437	0.306753	0.132436	0.067399		0.667595	0.635442	0.539067	0.3446	0.164583	0.0942		0.654074	0.635445	0.567824	0.388434	0.178381	0.085984
211	0.294427	0.1809	0.098798	0.054373	0.028709	0.020357		0.241093	0.155732	0.101021	0.048935	0.0208	0.008983		0.193698	0.110919	0.065874	0.030354	0.011566	0.012707		0.571023	0.545182	0.473353	0.306605	0.132688	0.06711		0.6677	0.635801	0.539324	0.345172	0.164622	0.094676		0.654088	0.635255	0.567773	0.388751	0.17858	0.085904
211.2	0.294095	0.180713	0.098985	0.054905	0.028894	0.020575		0.24112	0.156345	0.101484	0.049311	0.020886	0.009087		0.194441	0.111134	0.066243	0.030586	0.011602	0.013111		0.571339	0.545725	0.473636	0.306425	0.133003	0.06697		0.667695	0.63569	0.539412	0.345106	0.16488	0.094924		0.653933	0.634882	0.567844	0.388744	0.178768	0.085485
211.4	0.294189	0.180774	0.099508	0.055158	0.029144	0.021109		0.240026	0.155772	0.100483	0.048786	0.020066	0.00812		0.195093	0.111208	0.066597	0.030986	0.012374	0.013408		0.571177	0.545391	0.473617	0.306169	0.133028	0.06678		0.667943	0.636033	0.539309	0.345988	0.165432	0.095155		0.65404	0.634521	0.568058	0.388782	0.178409	0.085726
211.6	0.294967	0.180843	0.100111	0.055309	0.029321	0.02165		0.240705	0.155708	0.100732	0.049542	0.021544	0.008347		0.195287	0.110721	0.066942	0.031009	0.012207	0.013289		0.571404	0.545649	0.474004	0.30654	0.133473	0.067245		0.667989	0.636388	0.539686	0.346487	0.16557	0.095737		0.653951	0.634025	0.568181	0.388797	0.178433	0.08583
211.8	0.295678	0.181305	0.10034	0.05566	0.029572	0.021673		0.240922	0.155611	0.100772	0.04947	0.021806	0.008348		0.195904	0.111051	0.066902	0.031585	0.012538	0.013618		0.5717	0.545568	0.473713	0.306651	0.133707	0.066971		0.667727	0.636745	0.539972	0.346585	0.165598	0.095371		0.654031	0.634598	0.568719	0.38925	0.178866	0.086474
212	0.2957	0.181173	0.10029	0.05581	0.029725	0.021411		0.241105	0.155768	0.10123	0.049749	0.022421	0.008425		0.196692	0.11134	0.067734	0.031871	0.012752	0.014096		0.57172	0.545646	0.47358	0.306741	0.133636	0.066544		0.667613	0.63704	0.54045	0.346925	0.165995	0.095871		0.653357	0.634254	0.568538	0.389011	0.178794	0.08627
212.2	0.296591	0.181774	0.100485	0.056925	0.029795	0.022132		0.240956	0.155912	0.101164	0.049788	0.022688	0.008268		0.197309	0.111654	0.067992	0.032157	0.012734	0.014329		0.572011	0.545802	0.473271	0.306947	0.133418	0.066637		0.667516	0.637205	0.540871	0.346959	0.166172	0.096148		0.653556	0.634008	0.569092	0.38917	0.179018	0.086467
212.4	0.297089	0.182017	0.100879	0.057298	0.030368	0.022195		0.241115	0.155786	0.100892	0.049342	0.02314	0.008186		0.197388	0.111487	0.06825	0.032539	0.012658	0.014274		0.572089	0.545823	0.473074	0.306752	0.133425	0.066576		0.66768	0.637258	0.541561	0.347177	0.166486	0.096021		0.652913	0.633314	0.569149	0.388852	0.178628	0.086144
212.6	0.297881	0.182874	0.101496	0.058024	0.031273	0.02304		0.241926	0.156269	0.101277	0.049797	0.023505	0.008657		0.197597	0.111354	0.068284	0.032235	0.012792	0.01407		0.57206	0.545606	0.473414	0.306911	0.132723	0.066388		0.667565	0.637528	0.541879	0.347272	0.166201	0.095786		0.652791	0.632732	0.568618	0.388076	0.178153	0.085959
212.8	0.298029	0.183538	0.101818	0.058105	0.03164	0.022939		0.242596	0.156727	0.101361	0.050009	0.023306	0.00911		0.196879	0.111338	0.068217	0.032255	0.012877	0.01427		0.572604	0.545722	0.474176	0.307007	0.132512	0.066735		0.667025	0.637422	0.541303	0.346961	0.166077	0.095288		0.653034	0.633308	0.569699	0.388629	0.178739	0.086504
213	0.298204	0.183792	0.10196	0.058065	0.031735	0.023277		0.243266	0.156744	0.10141	0.050286	0.023663	0.009334		0.196383	0.111262	0.067912	0.032356	0.012476	0.014239		0.572717	0.546059	0.474287	0.307318	0.132505	0.066505		0.667259	0.637524	0.541783	0.347546	0.166418	0.095383		0.653669	0.633544	0.570175	0.389452	0.179548	0.087288
213.2	0.298337	0.184287	0.102131	0.058608	0.032473	0.023778		0.243394	0.15647	0.101281	0.050284	0.023597	0.00972		0.195869	0.11085	0.067318	0.03209	0.012134	0.013626		0.57226	0.545705	0.474558	0.307463	0.132597	0.066327		0.667383	0.637608	0.541777	0.347375	0.166287	0.095637		0.653331	0.633303	0.569636	0.38991	0.179052	0.087154
213.4	0.298698	0.184604	0.102464	0.058462	0.032972	0.023838		0.24391	0.156517	0.101197	0.050535	0.02343	0.009944		0.195938	0.111076	0.067294	0.031662	0.012711	0.013984		0.572192	0.54624	0.475031	0.30795	0.132694	0.066806		0.667432	0.637481	0.541989	0.348152	0.166083	0.09544		0.65289	0.633218	0.569942	0.390033	0.178941	0.087169
213.6	0.298777	0.184724	0.102109	0.058125	0.033121	0.023465		0.244262	0.156418	0.101027	0.051141	0.023952	0.011003		0.195741	0.110986	0.067196	0.031568	0.012958	0.013953		0.572359	0.546585	0.475147	0.308506	0.132989	0.067295		0.667368	0.637244	0.542188	0.348421	0.166058	0.095529		0.652658	0.633333	0.569462	0.390267	0.178513	0.086962
213.8	0.298774	0.185	0.102066	0.058065	0.033393	0.023334		0.244226	0.156572	0.100731	0.051186	0.023989	0.011191		0.195912	0.111104	0.06713	0.031842	0.012732	0.013935		0.572816	0.54714	0.475745	0.308709	0.1334	0.068043		0.667266	0.636264	0.541667	0.348146	0.165936	0.09537		0.652439	0.633785	0.568942	0.390326	0.178252	0.086771
214	0.298508	0.184958	0.101792	0.057581	0.033594	0.023159		0.2434	0.156231	0.100293	0.051048	0.023538	0.010787		0.195786	0.110947	0.066745	0.031466	0.013139	0.013601		0.573317	0.547135	0.475755	0.309115	0.133598	0.067966		0.667051	0.63608	0.541634	0.348412	0.16591	0.095129		0.652722	0.634888	0.569384	0.390638	0.17869	0.087171
214.2	0.298207	0.184658	0.102147	0.057107	0.03356	0.022946		0.242932	0.156224	0.10034	0.050658	0.023642	0.010943		0.19583	0.111427	0.066722	0.031787	0.013354	0.013488		0.573327	0.547579	0.475924	0.309741	0.133642	0.068357		0.667505	0.636552	0.541753	0.349382	0.16698	0.09552		0.65257	0.635154	0.569347	0.390704	0.178063	0.086771
214.4	0.297597	0.18416	0.10181	0.056524	0.033141	0.022313		0.242929	0.156011	0.100678	0.050929	0.023462	0.011239		0.195866	0.111275	0.066239	0.031811	0.013189	0.013345		0.573841	0.547733	0.476201	0.310191	0.133704	0.068787		0.667807	0.636295	0.542089	0.349309	0.16684	0.095576		0.653525	0.635736	0.569677	0.391486	0.178646	0.087191
214.6	0.296977	0.183249	0.100974	0.055862	0.032957	0.021429		0.243388	0.155798	0.100901	0.05127	0.023311	0.011815		0.195851	0.111711	0.066571	0.031762	0.013251	0.01337		0.573783	0.54768	0.476254	0.310204	0.134105	0.069165		0.667795	0.636151	0.541873	0.34919	0.166691	0.095889		0.65424	0.635868	0.569667	0.391928	0.179206	0.087057
214.8	0.296382	0.183001	0.100445	0.055649	0.03212	0.020977		0.243531	0.156207	0.101096	0.051842	0.023433	0.011523		0.19636	0.111966	0.066717	0.032109	0.012869	0.013522		0.573813	0.54783	0.476081	0.309971	0.13382	0.069248		0.668217	0.635719	0.542085	0.348965	0.166971	0.095792		0.654833	0.635943	0.569741	0.392374	0.179404	0.087451
215	0.295939	0.182412	0.100229	0.055673	0.03167	0.020314		0.243634	0.156369	0.101435	0.052274	0.023473	0.011955		0.196584	0.112561	0.067683	0.032715	0.013316	0.014338		0.57372	0.547797	0.475872	0.310028	0.133813	0.068684		0.66802	0.635387	0.542427	0.348935	0.166988	0.095858		0.655134	0.636645	0.570183	0.393003	0.17978	0.08817
215.2	0.296535	0.182788	0.101053	0.056491	0.032684	0.02073		0.244119	0.157387	0.102113	0.052863	0.023781	0.01184		0.196336	0.112593	0.067545	0.03229	0.013345	0.014108		0.57349	0.547756	0.475885	0.310157	0.134143	0.06864		0.668217	0.635877	0.542386	0.349122	0.167032	0.096078		0.655742	0.637204	0.570278	0.393591	0.17997	0.088624
215.4	0.296961	0.183048	0.101589	0.056574	0.032672	0.020871		0.243927	0.157332	0.101737	0.052498	0.02362	0.011426		0.196507	0.112207	0.067428	0.032037	0.013016	0.014121		0.573141	0.547648	0.47568	0.310686	0.134678	0.068633		0.667887	0.63565	0.542425	0.349139	0.167497	0.096071		0.655393	0.637459	0.569768	0.393757	0.180007	0.088482
215.6	0.29764	0.183455	0.102053	0.056717	0.032434	0.021189		0.245	0.158156	0.102803	0.053395	0.024866	0.01222		0.196231	0.111876	0.067232	0.031648	0.01231	0.013741		0.572781	0.548001	0.475644	0.310946	0.134422	0.068521		0.668055	0.635767	0.542995	0.349156	0.167082	0.09629		0.655258	0.637596	0.569682	0.393677	0.18044	0.088512
215.8	0.298179	0.183066	0.102151	0.056902	0.032131	0.020963		0.245546	0.159002	0.103447	0.053528	0.024952	0.012412		0.196158	0.112009	0.067512	0.032016	0.012236	0.013935		0.572421	0.547384	0.475015	0.311112	0.134164	0.067515		0.668239	0.636325	0.543253	0.348904	0.167693	0.096339		0.65481	0.637652	0.569859	0.393733	0.180543	0.088514
216	0.298266	0.18306	0.102078	0.056681	0.032008	0.020887		0.245838	0.159625	0.103844	0.053789	0.024851	0.012466		0.196655	0.112953	0.068167	0.0329	0.012813	0.0144		0.571867	0.547019	0.474644	0.311087	0.133932	0.067275		0.668212	0.636501	0.54354	0.349139	0.168286	0.096167		0.654223	0.637437	0.569577	0.393191	0.180445	0.088329
216.2	0.298418	0.183402	0.102479	0.057171	0.03167	0.02104		0.245238	0.159568	0.103702	0.053642	0.024814	0.012468		0.196605	0.112637	0.067995	0.032921	0.012879	0.013806		0.571663	0.547032	0.474627	0.311125	0.133683	0.067268		0.668425	0.636627	0.543503	0.349071	0.168586	0.095608		0.654241	0.637433	0.569771	0.393158	0.180801	0.088656
216.4	0.298938	0.18388	0.102964	0.057308	0.031878	0.021633		0.245571	0.159964	0.103953	0.053715	0.025079	0.012664		0.196247	0.11277	0.068285	0.033087	0.012962	0.013833		0.571284	0.546454	0.474727	0.310989	0.133876	0.067139		0.66877	0.637395	0.544419	0.350005	0.169126	0.095903		0.653546	0.636747	0.569195	0.392888	0.180665	0.088751
216.6	0.299252	0.184505	0.103221	0.057568	0.032233	0.022348		0.245846	0.160403	0.104256	0.054131	0.024419	0.012851		0.195751	0.112877	0.068312	0.032995	0.013497	0.013754		0.571437	0.546022	0.475306	0.311394	0.133663	0.067185		0.668793	0.637582	0.544153	0.350099	0.168978	0.095582		0.65327	0.63668	0.568985	0.392272	0.180796	0.089231
216.8	0.299269	0.185157	0.103044	0.057494	0.031919	0.022864		0.245421	0.159987	0.103096	0.053654	0.023712	0.012039		0.195624	0.113019	0.068441	0.033653	0.013829	0.014099		0.571242	0.545647	0.474991	0.311303	0.133601	0.066966		0.668429	0.637134	0.543808	0.35014	0.168878	0.095197		0.652978	0.636916	0.569077	0.392613	0.180771	0.089193
217	0.299647	0.185577	0.10315	0.058059	0.032635	0.023608		0.244994	0.159205	0.102534	0.053166	0.02352	0.011667		0.195621	0.113129	0.068895	0.033678	0.013942	0.014023		0.570358	0.545382	0.474155	0.311375	0.133785	0.066404		0.668733	0.637071	0.543804	0.350735	0.168609	0.09503		0.653178	0.636945	0.56889	0.392893	0.180841	0.089445
217.2	0.299401	0.186364	0.102612	0.058024	0.032934	0.02379		0.24474	0.15862	0.10169	0.052561	0.022975	0.011389		0.195188	0.112846	0.068461	0.033555	0.01408	0.013612		0.5703	0.545	0.474301	0.311392	0.133858	0.066444		0.668512	0.636812	0.543802	0.350637	0.168397	0.094577		0.652808	0.636664	0.568273	0.392911	0.180494	0.089383
217.4	0.298954	0.18627	0.102452	0.057664	0.032841	0.024004		0.245182	0.158381	0.101131	0.052526	0.022972	0.011627		0.195406	0.112971	0.069149	0.033759	0.014795	0.014094		0.570723	0.545178	0.474688	0.312065	0.133995	0.067152		0.668372	0.636786	0.543931	0.350847	0.168028	0.094337		0.652581	0.636369	0.568046	0.39271	0.180264	0.089132
217.6	0.298959	0.186127	0.102063	0.057432	0.03268	0.023673		0.244989	0.158341	0.10088	0.052499	0.023503	0.012353		0.195088	0.112727	0.068825	0.033809	0.014744	0.01386		0.571088	0.54557	0.475323	0.312562	0.134409	0.06816		0.668152	0.63694	0.543999	0.350936	0.167983	0.094132		0.652482	0.636567	0.568111	0.39328	0.180463	0.089157
217.8	0.299026	0.186215	0.102076	0.057234	0.032892	0.023782		0.244465	0.158063	0.100928	0.052319	0.023486	0.012248		0.195308	0.112474	0.06875	0.033846	0.014896	0.013699		0.571566	0.546003	0.476121	0.313344	0.134728	0.068878		0.668071	0.636462	0.543941	0.351226	0.167921	0.094283		0.652471	0.636608	0.568073	0.392913	0.180621	0.088965
218	0.298819	0.186499	0.10227	0.056819	0.033259	0.023714		0.244866	0.157527	0.101109	0.052697	0.023556	0.012378		0.195042	0.112181	0.067994	0.033439	0.01477	0.01353		0.571216	0.545326	0.475676	0.31335	0.134804	0.068726		0.66783	0.636319	0.544445	0.351389	0.167889	0.0944		0.652734	0.63688	0.568726	0.39333	0.180906	0.088763
218.2	0.298126	0.186265	0.101799	0.056357	0.032614	0.022987		0.244764	0.157345	0.100632	0.05251	0.023621	0.012769		0.194599	0.112025	0.067773	0.033259	0.014462	0.013156		0.571411	0.545682	0.476142	0.313545	0.135195	0.069169		0.668148	0.636313	0.544682	0.351547	0.167895	0.094975		0.652916	0.6363	0.56859	0.393283	0.180651	0.088567
218.4	0.298448	0.186492	0.101272	0.056247	0.032704	0.022664		0.24516	0.156764	0.100725	0.052443	0.023128	0.012966		0.194174	0.111071	0.067279	0.032951	0.014226	0.012971		0.571612	0.545719	0.475983	0.313559	0.135193	0.069272		0.667888	0.636062	0.544891	0.351752	0.167611	0.094879		0.653226	0.636569	0.568869	0.394049	0.181293	0.088808
218.6	0.298715	0.186005	0.100804	0.056237	0.032023	0.022158		0.245033	0.156347	0.100256	0.052845	0.022858	0.012872		0.194022	0.111079	0.067584	0.032408	0.014368	0.013032		0.571417	0.5458	0.475733	0.313556	0.135755	0.069547		0.667644	0.636451	0.545269	0.352256	0.168075	0.095489		0.653437	0.636432	0.569029	0.395087	0.181776	0.08875
218.8	0.298583	0.185789	0.100897	0.056317	0.031381	0.021911		0.244683	0.15662	0.100049	0.052893	0.022841	0.01266		0.194128	0.111262	0.067947	0.032606	0.014142	0.01382		0.571997	0.545916	0.475623	0.313859	0.135886	0.069085		0.667685	0.636676	0.545521	0.352579	0.168026	0.095553		0.653632	0.637093	0.569739	0.395671	0.182354	0.089704
219	0.299118	0.186012	0.10136	0.05674	0.032029	0.022028		0.245189	0.156897	0.100225	0.053139	0.023225	0.013311		0.193827	0.110868	0.068081	0.031934	0.01369	0.013747		0.572132	0.546173	0.475923	0.313927	0.136255	0.068947		0.667228	0.636181	0.545264	0.352303	0.167457	0.095466		0.654535	0.638142	0.570811	0.397072	0.182762	0.09081
219.2	0.299917	0.186638	0.102205	0.056873	0.031916	0.022198		0.245332	0.157296	0.100892	0.053493	0.023185	0.01266		0.193361	0.110499	0.067401	0.031244	0.013154	0.013388		0.571842	0.546545	0.475877	0.314175	0.136212	0.069305		0.667107	0.636105	0.54545	0.352593	0.167444	0.095637		0.654732	0.638098	0.571096	0.39739	0.1832	0.090466
219.4	0.299957	0.186491	0.102569	0.056951	0.031624	0.022073		0.245431	0.157436	0.100867	0.052994	0.02319	0.012811		0.193411	0.110092	0.066742	0.030347	0.012206	0.013198		0.571623	0.546767	0.475819	0.314247	0.135923	0.069396		0.666718	0.635858	0.545681	0.3523	0.167709	0.095421		0.654037	0.63762	0.571137	0.397261	0.183389	0.090081
219.6	0.30032	0.186165	0.102803	0.05671	0.031228	0.021861		0.245706	0.157717	0.101413	0.053465	0.023845	0.013216		0.192994	0.109774	0.065933	0.030046	0.011697	0.012762		0.571302	0.546755	0.47574	0.314128	0.135765	0.069487		0.666583	0.635925	0.545798	0.352112	0.167196	0.095404		0.654075	0.637506	0.571569	0.39761	0.183962	0.090492
219.8	0.300865	0.185746	0.102895	0.056744	0.031226	0.021947		0.246046	0.158122	0.101795	0.053706	0.023856	0.013447		0.192912	0.109598	0.065802	0.030274	0.011498	0.01271		0.570811	0.545944	0.474795	0.31404	0.135469	0.069122		0.666589	0.636288	0.54603	0.352083	0.167962	0.0955		0.653673	0.637839	0.571787	0.397694	0.183953	0.090358
220	0.300858	0.185586	0.103202	0.056989	0.030839	0.02172		0.246356	0.158239	0.102371	0.053973	0.023911	0.013442		0.193489	0.110625	0.066017	0.030873	0.011779	0.012909		0.570969	0.545747	0.47474	0.313977	0.135514	0.069115		0.666043	0.63601	0.545525	0.352464	0.168295	0.094903		0.654131	0.638896	0.572285	0.398206	0.184577	0.091359
220.2	0.300595	0.185299	0.103338	0.057246	0.03039	0.021327		0.245772	0.157988	0.10276	0.053792	0.023977	0.013135		0.192999	0.110031	0.065494	0.030364	0.011052	0.012201		0.571048	0.54596	0.475021	0.313996	0.135815	0.069278		0.666041	0.636308	0.545305	0.352548	0.168382	0.094887		0.654313	0.638526	0.572385	0.398656	0.183987	0.09145
220.4	0.300852	0.185166	0.10326	0.057103	0.030305	0.021474		0.246092	0.158031	0.103005	0.053772	0.024135	0.01276		0.193287	0.110636	0.06571	0.030791	0.011464	0.012661		0.571599	0.546252	0.475806	0.314727	0.136526	0.069779		0.666265	0.63658	0.545435	0.352596	0.168815	0.095292		0.653627	0.63802	0.572315	0.398423	0.183888	0.091138
220.6	0.301049	0.185296	0.103728	0.057512	0.030482	0.021792		0.246104	0.157883	0.10315	0.054163	0.024072	0.012656		0.193626	0.111369	0.065357	0.031144	0.011729	0.012736		0.571677	0.546093	0.4763	0.3154	0.136682	0.069434		0.666618	0.636565	0.545237	0.35265	0.169204	0.095258		0.653324	0.637908	0.57207	0.397575	0.183696	0.090732
220.8	0.300957	0.185111	0.103554	0.057354	0.03051	0.021908		0.244909	0.157275	0.102262	0.052995	0.023478	0.011567		0.194157	0.111521	0.065381	0.031545	0.011949	0.012537		0.57123	0.545959	0.475754	0.315248	0.136222	0.068937		0.666995	0.636179	0.545426	0.352772	0.169408	0.095339		0.653939	0.638524	0.572057	0.397914	0.183674	0.09076
221	0.301351	0.185164	0.103913	0.057367	0.03137	0.022056		0.245418	0.157375	0.102833	0.053154	0.023485	0.011433		0.194122	0.111361	0.065289	0.031109	0.011889	0.012071		0.571565	0.546536	0.476315	0.315588	0.136849	0.069272		0.667392	0.636376	0.545893	0.353062	0.169789	0.095511		0.654111	0.638336	0.572282	0.39782	0.183716	0.090824
221.2	0.30049	0.185329	0.103042	0.056889	0.031046	0.021853		0.245745	0.157765	0.103079	0.053255	0.023777	0.011652		0.1945	0.111718	0.065632	0.03152	0.012141	0.012535		0.572286	0.546915	0.476801	0.316327	0.136865	0.069789		0.667028	0.636545	0.546067	0.353138	0.169399	0.095543		0.654308	0.637848	0.57212	0.397684	0.183957	0.090741
221.4	0.300658	0.18535	0.103444	0.057204	0.031815	0.022043		0.245935	0.157852	0.103204	0.053181	0.0238	0.011507		0.194776	0.112143	0.066026	0.0318	0.012601	0.01252		0.572265	0.546841	0.476916	0.316754	0.136919	0.069855		0.667491	0.637244	0.546131	0.353443	0.169445	0.095971		0.654373	0.637646	0.572748	0.397982	0.184528	0.090484
221.6	0.300672	0.185552	0.102943	0.056795	0.032029	0.021888		0.245954	0.158332	0.103783	0.053178	0.024244	0.01173		0.194977	0.112177	0.065771	0.031702	0.012771	0.012507		0.572096	0.546935	0.477497	0.316723	0.137165	0.070119		0.667431	0.636989	0.546465	0.353356	0.169144	0.095724		0.654554	0.637536	0.572852	0.397847	0.184637	0.089973
221.8	0.300634	0.186243	0.102865	0.056556	0.032336	0.022054		0.245763	0.158393	0.103751	0.053125	0.024078	0.011505		0.194891	0.111843	0.065677	0.031673	0.012807	0.012353		0.571885	0.547095	0.477585	0.316762	0.136875	0.069269		0.6679	0.636873	0.546424	0.353727	0.16955	0.09604		0.654214	0.637597	0.572267	0.397535	0.184351	0.089296
222	0.300745	0.186864	0.102996	0.056637	0.032937	0.022273		0.245973	0.158023	0.102982	0.0528	0.023594	0.011321		0.194666	0.111891	0.065361	0.031255	0.012608	0.012133		0.571598	0.546757	0.477533	0.316433	0.136903	0.069165		0.66809	0.637105	0.546838	0.354229	0.16963	0.096234		0.654131	0.637333	0.572522	0.397698	0.184784	0.088999
222.2	0.300431	0.18724	0.10252	0.056453	0.032746	0.022312		0.245065	0.157648	0.102254	0.052415	0.022566	0.011408		0.19445	0.112161	0.065507	0.03133	0.012996	0.012514		0.571991	0.547562	0.477649	0.316627	0.137468	0.069256		0.668466	0.637174	0.54711	0.354748	0.170064	0.096574		0.653837	0.63733	0.572221	0.397446	0.18447	0.088715
222.4	0.300887	0.187473	0.102465	0.056224	0.032868	0.02263		0.24471	0.157306	0.101761	0.052255	0.02171	0.011178		0.194315	0.111938	0.065646	0.031138	0.013172	0.012693		0.571773	0.547713	0.477206	0.31647	0.137685	0.069435		0.668666	0.63778	0.547483	0.355414	0.170358	0.096564		0.653407	0.637498	0.572424	0.398076	0.184622	0.088612
222.6	0.300824	0.187473	0.102653	0.056296	0.032486	0.022989		0.244288	0.157268	0.100832	0.05231	0.022017	0.011521		0.194071	0.112014	0.065869	0.030451	0.013061	0.012599		0.571729	0.547537	0.476885	0.316323	0.138144	0.069439		0.668883	0.638291	0.548148	0.355737	0.171222	0.097031		0.654019	0.638207	0.572957	0.398716	0.185275	0.08911
222.8	0.301024	0.187886	0.103103	0.056301	0.032516	0.023451		0.244099	0.157697	0.100748	0.052132	0.022332	0.012085		0.194116	0.112095	0.065924	0.030377	0.013042	0.012801		0.57254	0.548135	0.477856	0.316969	0.138639	0.069861		0.668829	0.63834	0.548397	0.356128	0.171336	0.096915		0.654024	0.638092	0.573231	0.398425	0.185275	0.089553
223	0.300842	0.187385	0.103065	0.055826	0.032664	0.023225		0.245035	0.158334	0.101621	0.052958	0.023165	0.013157		0.193867	0.111611	0.065512	0.030221	0.012631	0.012608		0.572663	0.548579	0.47829	0.316789	0.138593	0.070153		0.669278	0.638353	0.549046	0.356553	0.171317	0.097113		0.654833	0.638354	0.574079	0.398996	0.185815	0.090376
223.2	0.301019	0.187609	0.10373	0.056078	0.032521	0.023187		0.244371	0.157835	0.101275	0.052534	0.022627	0.012527		0.194146	0.111808	0.066094	0.03089	0.013188	0.013208		0.572259	0.548723	0.478319	0.316784	0.138323	0.07041		0.669611	0.638442	0.54958	0.357289	0.171868	0.097227		0.654692	0.637818	0.573998	0.398891	0.185966	0.090073
223.4	0.300669	0.187186	0.103893	0.056033	0.032609	0.022985		0.244569	0.157863	0.101049	0.052409	0.023193	0.013118		0.194237	0.111584	0.065831	0.030796	0.012654	0.013195		0.572135	0.548499	0.478198	0.316888	0.138366	0.07043		0.669582	0.63876	0.549925	0.356997	0.172262	0.097052		0.654165	0.637513	0.573651	0.398988	0.185937	0.090349
223.6	0.300789	0.186405	0.103385	0.055867	0.032126	0.022352		0.244842	0.15788	0.101292	0.053032	0.023653	0.013223		0.194607	0.111735	0.066162	0.031685	0.012544	0.013498		0.572308	0.548327	0.478516	0.317413	0.13862	0.071093		0.669529	0.638555	0.550125	0.35734	0.172433	0.096916		0.654014	0.637639	0.573555	0.399382	0.186006	0.090846
223.8	0.301132	0.186419	0.103184	0.056043	0.032344	0.022406		0.245564	0.158209	0.102211	0.053467	0.023632	0.013291		0.194586	0.111297	0.066571	0.032103	0.012072	0.013372		0.572141	0.547967	0.478152	0.317554	0.138304	0.070894		0.669541	0.638942	0.550558	0.357581	0.173288	0.097111		0.653373	0.637538	0.573395	0.399036	0.185489	0.090537
224	0.300477	0.185941	0.103272	0.056176	0.03181	0.021776		0.245585	0.157832	0.102487	0.053018	0.023395	0.012692		0.194666	0.111429	0.066744	0.031979	0.011617	0.01329		0.572509	0.548246	0.478989	0.318294	0.138396	0.070991		0.668937	0.638845	0.550001	0.357472	0.173248	0.096752		0.653527	0.637254	0.573209	0.399926	0.185897	0.090488
224.2	0.300461	0.18593	0.102973	0.056347	0.032012	0.021304		0.245957	0.158021	0.102686	0.053232	0.023362	0.012709		0.194384	0.110907	0.066855	0.032218	0.011722	0.013361		0.572552	0.548819	0.479667	0.318829	0.138318	0.071607		0.668968	0.638621	0.55006	0.357038	0.172859	0.096923		0.653011	0.636105	0.572615	0.400201	0.185094	0.089871
224.4	0.300488	0.185511	0.102849	0.05623	0.031999	0.020936		0.24655	0.158329	0.103032	0.053676	0.023943	0.012774		0.194679	0.111186	0.067238	0.033221	0.012549	0.013882		0.572882	0.548402	0.480271	0.31911	0.137725	0.071386		0.669296	0.638848	0.549913	0.357015	0.17346	0.097526		0.652647	0.636383	0.572602	0.40034	0.185774	0.090607
224.6	0.301144	0.186116	0.103574	0.057245	0.032289	0.021244		0.24663	0.158504	0.103358	0.053561	0.024024	0.012404		0.194873	0.111458	0.067322	0.03331	0.012423	0.013923		0.572841	0.548551	0.480871	0.31959	0.137804	0.071162		0.668664	0.63858	0.549608	0.356905	0.173322	0.09756		0.652895	0.63642	0.572504	0.400838	0.186099	0.091345
224.8	0.301578	0.186552	0.103879	0.057281	0.032999	0.021159		0.246315	0.158197	0.103022	0.053075	0.023421	0.011572		0.195349	0.111296	0.067945	0.033525	0.012996	0.013769		0.573476	0.549057	0.481432	0.320039	0.137729	0.071406		0.668337	0.637959	0.549041	0.356758	0.17279	0.097097		0.653421	0.636499	0.572844	0.402084	0.186646	0.091864
225	0.302119	0.187282	0.104463	0.057454	0.033387	0.02148		0.247177	0.158571	0.103313	0.053706	0.02363	0.011396		0.196114	0.111706	0.068333	0.033774	0.013033	0.014687		0.573537	0.548834	0.481237	0.319422	0.137623	0.071493		0.667656	0.637398	0.548662	0.356129	0.171909	0.096494		0.652921	0.635917	0.573034	0.402022	0.186474	0.09201
225.2	0.30186	0.187988	0.104226	0.057974	0.033273	0.021319		0.24719	0.159336	0.103918	0.054134	0.024343	0.011563		0.196921	0.112174	0.068982	0.034763	0.013363	0.01519		0.573581	0.548861	0.481019	0.320122	0.137336	0.071302		0.667181	0.63674	0.547834	0.35594	0.171162	0.096006		0.653119	0.635985	0.573858	0.402711	0.187229	0.091962
225.4	0.302406	0.188936	0.104999	0.058651	0.03417	0.021856		0.247172	0.159458	0.10357	0.054046	0.024661	0.011048		0.196521	0.111591	0.068308	0.034085	0.01298	0.014325		0.573112	0.548051	0.48076	0.319727	0.137603	0.070972		0.66704	0.636521	0.547497	0.355672	0.171206	0.096238		0.653296	0.636124	0.574586	0.402935	0.18753	0.091854
225.6	0.302757	0.18948	0.105051	0.059193	0.0342	0.022445		0.246755	0.159696	0.103758	0.053945	0.024755	0.010924		0.196639	0.11178	0.068351	0.034023	0.013156	0.01471		0.572993	0.548023	0.481104	0.319289	0.137606	0.070859		0.666636	0.636254	0.547391	0.355701	0.171244	0.09631		0.653165	0.63633	0.574355	0.402807	0.187244	0.091527
225.8	0.303241	0.190236	0.105427	0.05971	0.034346	0.022647		0.246778	0.16025	0.103354	0.054097	0.024853	0.011095		0.196132	0.111752	0.068161	0.033687	0.013075	0.014665		0.572139	0.54774	0.480391	0.318701	0.137351	0.070104		0.667256	0.63641	0.547555	0.356297	0.171754	0.09695		0.653202	0.636837	0.574616	0.402808	0.187402	0.091407
226	0.304036	0.190891	0.106184	0.060599	0.03505	0.023455		0.246078	0.159983	0.103545	0.054029	0.024651	0.011102		0.196222	0.112227	0.0682	0.03332	0.013057	0.01453		0.572203	0.547622	0.480493	0.318324	0.138383	0.070355		0.66749	0.636895	0.54808	0.356996	0.171903	0.097348		0.653439	0.637125	0.57502	0.402878	0.187378	0.091666
226.2	0.303926	0.191032	0.106074	0.06058	0.034684	0.023675		0.245154	0.15976	0.103492	0.054111	0.0242	0.011087		0.196487	0.11306	0.068032	0.033549	0.013572	0.014984		0.572503	0.548086	0.480468	0.318391	0.139253	0.070406		0.667823	0.636831	0.548043	0.356953	0.172275	0.097801		0.653188	0.637059	0.574555	0.402366	0.186506	0.090715
226.4	0.303983	0.190641	0.106164	0.059865	0.03444	0.023322		0.244753	0.15997	0.102986	0.053852	0.024429	0.010975		0.196473	0.112974	0.067525	0.032922	0.013026	0.014657		0.572321	0.547575	0.480175	0.318393	0.139515	0.070233		0.667324	0.636669	0.547905	0.357308	0.172162	0.097558		0.653326	0.637252	0.57497	0.402245	0.186924	0.090807
226.6	0.303866	0.190327	0.106141	0.059846	0.0342	0.023453		0.245064	0.159923	0.102971	0.05404	0.025239	0.011688		0.196447	0.113048	0.067398	0.032746	0.01319	0.014584		0.572806	0.547733	0.480578	0.318384	0.14006	0.070099		0.667504	0.636979	0.548357	0.35819	0.172752	0.097918		0.653816	0.637834	0.575632	0.402124	0.186918	0.091693
226.8	0.303332	0.189556	0.105562	0.059462	0.033981	0.022941		0.244746	0.159917	0.103736	0.054166	0.025454	0.011922		0.196373	0.113093	0.067446	0.03271	0.013667	0.014918		0.573536	0.548541	0.481503	0.319183	0.140835	0.070242		0.667851	0.637597	0.548771	0.359165	0.173529	0.098762		0.653987	0.637323	0.575909	0.401896	0.187366	0.091863
227	0.302844	0.189086	0.105446	0.059239	0.033865	0.022356		0.24464	0.159655	0.104153	0.05476	0.025536	0.012227		0.195596	0.112804	0.066763	0.032729	0.01367	0.014836		0.573162	0.548855	0.481252	0.31879	0.140582	0.069795		0.668616	0.637915	0.548957	0.360003	0.173753	0.098961		0.654379	0.637605	0.576007	0.401563	0.187513	0.091965
227.2	0.302162	0.188698	0.10536	0.059209	0.033119	0.022089		0.244016	0.158608	0.103572	0.05444	0.025547	0.012002		0.195216	0.112517	0.067056	0.032794	0.013863	0.014645		0.572954	0.548773	0.481588	0.319251	0.140841	0.0699		0.669204	0.638379	0.549153	0.360615	0.174139	0.099177		0.654587	0.637439	0.57569	0.401199	0.187149	0.091174
227.4	0.30139	0.187692	0.10432	0.058176	0.032085	0.021659		0.244412	0.158553	0.103794	0.054248	0.025566	0.012115		0.19468	0.112349	0.066953	0.032778	0.013373	0.014447		0.572798	0.548541	0.481444	0.31969	0.140449	0.069719		0.669692	0.63911	0.549763	0.361086	0.174921	0.09938		0.65452	0.637499	0.575557	0.400719	0.186973	0.090864
227.6	0.301103	0.187059	0.10343	0.057688	0.031628	0.021476		0.244662	0.158718	0.104319	0.05431	0.025484	0.012309		0.194417	0.112434	0.067117	0.03247	0.012755	0.014402		0.57306	0.548914	0.481979	0.320517	0.140514	0.070487		0.669787	0.639497	0.55024	0.361569	0.175163	0.099172		0.654616	0.637523	0.575521	0.40061	0.187019	0.090718
227.8	0.300736	0.187109	0.103016	0.057515	0.031586	0.021526		0.244854	0.158498	0.104472	0.054118	0.024893	0.012218		0.193947	0.112017	0.066852	0.03215	0.012189	0.013708		0.572695	0.548665	0.481577	0.320658	0.139987	0.070407		0.670088	0.640209	0.550975	0.361665	0.175476	0.09952		0.654571	0.637619	0.575385	0.400621	0.187481	0.090201
228	0.299917	0.186348	0.102662	0.056768	0.030765	0.020745		0.245115	0.158123	0.103942	0.053336	0.024448	0.012174		0.193827	0.112154	0.066658	0.031911	0.012294	0.013491		0.57341	0.549281	0.482442	0.321758	0.140019	0.071094		0.670353	0.640247	0.551263	0.361866	0.175413	0.099687		0.654595	0.637862	0.575001	0.40148	0.18791	0.09016
228.2	0.30029	0.186675	0.102349	0.056698	0.031039	0.020745		0.245602	0.158043	0.1037	0.053591	0.024158	0.012445		0.193525	0.112057	0.067455	0.032512	0.012809	0.014045		0.57341	0.549436	0.482524	0.321894	0.139521	0.071466		0.670987	0.640794	0.55166	0.361892	0.175509	0.10056		0.65459	0.638281	0.574865	0.401904	0.187842	0.090397
228.4	0.299858	0.186183	0.102171	0.056324	0.030998	0.020465		0.245654	0.157703	0.103629	0.053522	0.023828	0.012443		0.193852	0.112516	0.067754	0.032661	0.013594	0.014487		0.573655	0.54926	0.48281	0.322068	0.139224	0.071309		0.671015	0.641112	0.551659	0.362124	0.175462	0.10012		0.654284	0.63874	0.574865	0.402409	0.188787	0.091112
228.6	0.300426	0.186896	0.10257	0.056679	0.031085	0.020837		0.245624	0.157242	0.103172	0.053226	0.023035	0.012085		0.194645	0.112747	0.068262	0.032665	0.013623	0.014894		0.57403	0.550277	0.483352	0.322934	0.140152	0.071778		0.670553	0.640915	0.551161	0.362024	0.174858	0.09932		0.654551	0.63903	0.575426	0.403504	0.189609	0.091577
228.8	0.300484	0.187215	0.102832	0.056618	0.031507	0.020937		0.245383	0.156481	0.102191	0.05293	0.022427	0.011589		0.195143	0.112675	0.068397	0.033247	0.013915	0.015073		0.57407	0.550177	0.483306	0.322939	0.139699	0.071656		0.670782	0.640704	0.551407	0.361935	0.174581	0.098846		0.654458	0.639279	0.575827	0.404434	0.190024	0.091515
229	0.300959	0.187969	0.102956	0.056797	0.03171	0.021219		0.244989	0.156738	0.102022	0.052885	0.022624	0.011263		0.195557	0.112694	0.068443	0.033332	0.013404	0.015391		0.573598	0.549536	0.482418	0.322663	0.139792	0.071285		0.670617	0.640311	0.551466	0.3612	0.173931	0.098328		0.654511	0.639878	0.576319	0.405107	0.190433	0.091785
229.2	0.301438	0.188675	0.103165	0.057573	0.032484	0.021246		0.244667	0.156866	0.10195	0.052807	0.022663	0.011095		0.195599	0.112515	0.06848	0.033422	0.013964	0.015155		0.573787	0.549871	0.482784	0.323797	0.14067	0.071645		0.670406	0.640065	0.551401	0.360929	0.174135	0.097973		0.654917	0.64029	0.577148	0.405976	0.191291	0.09213
229.4	0.302507	0.189609	0.104214	0.058537	0.033632	0.022463		0.244533	0.156584	0.101143	0.052125	0.022248	0.010612		0.195947	0.113092	0.068579	0.033357	0.014607	0.015344		0.573262	0.549259	0.48249	0.323659	0.140916	0.071273		0.670616	0.640368	0.552142	0.361328	0.174387	0.098607		0.655236	0.640438	0.577288	0.406498	0.191524	0.092415
229.6	0.303062	0.189769	0.104444	0.059007	0.033932	0.022917		0.244393	0.156885	0.100669	0.051776	0.021855	0.010299		0.19639	0.113447	0.06864	0.033393	0.014882	0.015786		0.572613	0.548881	0.482023	0.323238	0.140761	0.070628		0.670775	0.640431	0.552594	0.361651	0.174353	0.098326		0.654988	0.640723	0.577363	0.406977	0.191641	0.09305
229.8	0.303837	0.190576	0.105078	0.059713	0.034111	0.023367		0.244495	0.157457	0.100982	0.051764	0.022196	0.010548		0.196542	0.113567	0.068909	0.033265	0.015067	0.016143		0.572603	0.548701	0.481833	0.323454	0.141142	0.070318		0.670682	0.640587	0.553423	0.361651	0.174257	0.098427		0.655341	0.641133	0.577925	0.40758	0.191993	0.093191
230	0.304191	0.190998	0.105762	0.06015	0.03472	0.02408		0.244076	0.157383	0.101143	0.051859	0.022137	0.010346		0.197085	0.113855	0.069106	0.033411	0.015267	0.01629		0.573569	0.549269	0.482609	0.324502	0.142155	0.071037		0.670342	0.64055	0.55361	0.362089	0.174565	0.098544		0.655045	0.640916	0.578294	0.407777	0.191492	0.093444
230.2	0.304453	0.19126	0.105886	0.059894	0.034902	0.024144		0.243895	0.156958	0.100908	0.051435	0.021853	0.010253		0.197574	0.113947	0.06855	0.033531	0.015648	0.016446		0.573862	0.549135	0.482934	0.325215	0.142233	0.071035		0.670004	0.640214	0.5537	0.361971	0.174506	0.098698		0.655253	0.640842	0.579031	0.407944	0.191519	0.093457
230.4	0.304567	0.191308	0.106183	0.059801	0.035717	0.023948		0.244067	0.157257	0.100597	0.051691	0.022442	0.010536		0.197669	0.113889	0.068417	0.033181	0.0155	0.016276		0.573866	0.548891	0.482554	0.325202	0.141952	0.070749		0.669413	0.639904	0.553885	0.362487	0.174601	0.09833		0.655075	0.641245	0.579295	0.408204	0.191925	0.094082
230.6	0.30465	0.191272	0.10619	0.06045	0.035945	0.024222		0.244369	0.157053	0.100794	0.051802	0.023271	0.010993		0.197261	0.113355	0.068399	0.033061	0.015746	0.015882		0.574471	0.549198	0.483215	0.32525	0.14261	0.07138		0.669568	0.640537	0.553989	0.363275	0.175185	0.098842		0.655476	0.641638	0.579942	0.408665	0.191968	0.094844
230.8	0.303938	0.190852	0.105849	0.060337	0.036069	0.024064		0.24426	0.157383	0.101426	0.052317	0.023626	0.011432		0.197089	0.113153	0.068255	0.032973	0.015771	0.015602		0.574121	0.549196	0.483246	0.325782	0.142439	0.071415		0.669684	0.640613	0.554253	0.364186	0.17569	0.099242		0.655348	0.64097	0.579829	0.408329	0.192042	0.094209
231	0.304306	0.191231	0.106534	0.06059	0.036001	0.024377		0.244376	0.157515	0.101307	0.052559	0.023863	0.011838		0.19609	0.112414	0.067639	0.032756	0.015797	0.015056		0.573672	0.548993	0.48313	0.325314	0.142152	0.071412		0.669916	0.640876	0.554196	0.364917	0.175753	0.099164		0.655094	0.640919	0.579011	0.407509	0.191428	0.09364
231.2	0.303844	0.190582	0.106366	0.060136	0.035597	0.024251		0.244811	0.157477	0.101607	0.052646	0.024715	0.012473		0.195543	0.111643	0.067334	0.032346	0.015245	0.014183		0.573873	0.54885	0.483605	0.325665	0.14223	0.071754		0.67008	0.641372	0.554417	0.365635	0.175967	0.099649		0.65523	0.640412	0.578442	0.407163	0.191417	0.093151
231.4	0.304212	0.190875	0.106168	0.060023	0.035514	0.024689		0.24501	0.157975	0.102116	0.052993	0.024741	0.012734		0.195605	0.112157	0.067708	0.032776	0.015622	0.014705		0.573993	0.549379	0.484183	0.326217	0.142418	0.072357		0.670119	0.641555	0.554797	0.365962	0.176733	0.100106		0.655137	0.640174	0.578357	0.406758	0.191625	0.093391
231.6	0.304202	0.190938	0.106016	0.060048	0.035357	0.024353		0.245496	0.158724	0.102746	0.05382	0.025498	0.013288		0.195637	0.112188	0.067593	0.032769	0.015517	0.014705		0.57434	0.549467	0.484496	0.326349	0.142664	0.073349		0.670179	0.641531	0.554622	0.365652	0.1765	0.100133		0.654662	0.639599	0.577853	0.405932	0.191563	0.093332
231.8	0.30408	0.190917	0.106411	0.059877	0.035153	0.024221		0.245983	0.158913	0.103093	0.054406	0.025638	0.013617		0.195858	0.112377	0.067485	0.032959	0.015714	0.014531		0.574279	0.549724	0.485062	0.326729	0.142996	0.073692		0.670847	0.642446	0.555386	0.366122	0.177202	0.100949		0.654327	0.63906	0.577217	0.405558	0.191364	0.092991
232	0.304798	0.191077	0.106796	0.059613	0.035107	0.024231		0.246589	0.159368	0.103141	0.054241	0.025901	0.013877		0.195697	0.112141	0.067347	0.032852	0.015312	0.014625		0.575006	0.550433	0.485845	0.32703	0.143677	0.074413		0.670728	0.642171	0.555058	0.366334	0.177734	0.101303		0.653897	0.638328	0.576192	0.405231	0.190613	0.092167
232.2	0.304875	0.191085	0.106593	0.059611	0.035045	0.024053		0.247012	0.15928	0.103409	0.054162	0.025582	0.0145		0.195294	0.112554	0.067924	0.033094	0.015522	0.01517		0.574825	0.550728	0.485935	0.326907	0.143974	0.074281		0.670958	0.642997	0.555088	0.366365	0.178309	0.101905		0.653836	0.638127	0.575838	0.405419	0.190525	0.091764
232.4	0.30418	0.190687	0.106188	0.059054	0.034559	0.023359		0.247551	0.159566	0.104046	0.054523	0.025818	0.014994		0.195367	0.112473	0.067592	0.033081	0.015682	0.01503		0.574729	0.550786	0.485836	0.327015	0.144564	0.074129		0.67047	0.642775	0.554715	0.366046	0.177949	0.101056		0.653816	0.638042	0.575874	0.405549	0.191325	0.092038
232.6	0.304528	0.191067	0.106244	0.058896	0.034229	0.022904		0.24788	0.159531	0.104074	0.054384	0.025732	0.015018		0.194806	0.111842	0.06692	0.032848	0.014761	0.014375		0.574185	0.551525	0.485785	0.327075	0.145178	0.073988		0.670718	0.642932	0.554975	0.366572	0.178433	0.101039		0.654186	0.637901	0.575868	0.406257	0.191517	0.092218
232.8	0.305035	0.191344	0.106292	0.059262	0.034276	0.022619		0.247551	0.159493	0.103596	0.053776	0.025765	0.01435		0.194295	0.111341	0.066398	0.032683	0.014268	0.013758		0.574071	0.551476	0.485702	0.327037	0.145455	0.073324		0.670478	0.642336	0.554774	0.366104	0.178382	0.100843		0.653751	0.637513	0.575123	0.406104	0.19143	0.091861
233	0.305485	0.19145	0.105861	0.058925	0.034225	0.022327		0.247684	0.160055	0.103884	0.053835	0.026005	0.01444		0.194702	0.111649	0.066329	0.032516	0.013765	0.014134		0.57347	0.551223	0.484999	0.326853	0.145736	0.072689		0.670021	0.642172	0.554417	0.36555	0.17816	0.100523		0.654339	0.637542	0.57552	0.407162	0.19175	0.092438
233.2	0.30597	0.191286	0.106055	0.058932	0.034401	0.022183		0.248028	0.160541	0.103942	0.053797	0.025975	0.01462		0.194917	0.111853	0.066197	0.0325	0.01447	0.014212		0.573051	0.551368	0.484858	0.326421	0.145528	0.072202		0.669947	0.641849	0.554332	0.365509	0.178243	0.100108		0.654168	0.637482	0.575591	0.407381	0.191721	0.092303
[truncated: 4,833 more rows]

## Sheet: Figure 3a (PLA2)
	Toxin only		TPL0637_01_A07		TPL0637_01_A01		TPL0638_01_C09
PLA2N	39729947	40758363	11385416	10457669	7385554	8344985	11821985	12082470
Nn19	90439189	76731217	20186681	15672200	32393910	28768525	22972122	13939412
[truncated: 1 more rows]
